# Supplementary material for: Regulation of ER Composition and Extent, and Putative Action in Protein Networks by ER/NE Protein TMEM147
Source: Int J Mol Sci. 2021 Sep 23;22(19):10231. doi: 10.3390/ijms221910231 (PMC8508377; doi:10.3390/ijms221910231)
Supplement: Supplementary file 1 [file ijms-22-10231-s001.zip]

Archive with 2 entries (2 files):
- ijms-1384055-supplementary.pdf
- ijms-1384055-supplementary.xlsx
