# Supplementary material for: Regulation of ER Composition and Extent, and Putative Action in Protein Networks by ER/NE Protein TMEM147
Source: Int J Mol Sci. 2021 Sep 23;22(19):10231. doi: 10.3390/ijms221910231 (PMC8508377; doi:10.3390/ijms221910231)
Supplement: Supplementary file 1 [file ijms-22-10231-s001.zip › ijms-1384055-supplementary.xlsx]

## Sheet: Legend
Supplementary Table S1. Known TMEM147 associations and interaction. This manually curated non-redundant list of proteins including specific literature references and manual annotation was retrieved from twelve different repositories as the basis for network and pathway enrichment analyses.

## Sheet: String-db_Input_List_Annotation
Gene Symbola [String-db ID]b	Uniprot Idc	Interaction typed	GO IDs	GO Group/Contexte	Proteinf	Db foundg	Gene Name	Manual annotation combining multiple sources	References outside String-db	Legend
ABHD16A	O95870	direct physical interaction			Phosphatidylserine lipase ABHD16A	A,B,C,D,E,G,F,J	abhydrolase domain containing 16A, phospholipase	This alpha/beta-sheet hydrolase domain-containing protein by sequence similarity mediates the hydrolysis of phosphatidylserine to generate lysophosphatidylserine (LPS). In bibliography this protein has shown monoacylglycerol lipase activity, with preference for 1-(9Z,12Z-octadecadienoyl)-glycerol (1-LG) and 2-glyceryl-15-deoxy-Delta(12,14)-prostaglandin J2 (15d-PGJ2-G), but no activity towards di…	PMID: 25290914	aOfficial gene symbol according to the HUGO Gene Nomenclature Committee (HGNC). bThe associated STRING ID used in STRING analysis, if different from the official gene symbol. c Protein UniProt ID. dNature of discovered TMEM147 interactions: [A] direct physical interaction: the interaction is at the protein-protein level; [B] physical interaction: co-existence in a stable complex; [C] indirect phy…
ABI3	Q9P2A4	direct physical interaction			ABI gene family member 3	A,B,D,E,G,F,I,J	ABI family member 3	By sequence similarity the protein inhibits tumor metastasis, while in vitro experiments showed reduced cell motility (PMID:11956071).	PMID: 11956071
AVPR2	P30518	physical interaction	GO:0004888, GO:0008528, GO:0038023, GO:0004930	G-protein coupled receptor activity	Vasopressin V2 receptor	C	arginine vasopressin receptor 2	Belongs to the G-protein coupled receptor 1 family and the vasopressin/oxytocin receptor subfamily. Involved in renal water reabsorption (PMID:19440390). RNAi-mediated knockdown of TMEM147 augments vasopressin-2-receptor-mediated carbachol stimulation of cell proliferation, associated with an increase in AVPR2 cell surface density, indicating TMEM147 as a potent negative regulator of AVPR2 functi…	PMID: 21056967
BCAP31	P51572	genetic			B-cell receptor-associated protein 31	C	B cell receptor associated protein 31	Bibliography states it is an abundant endoplasmic reticulum (ER) protein with chaperone function. It also has a role in the export of secreted proteins along with recognition of abnormally folded proteins, targeting them to the ER associated-degradation (ERAD) pathway (PMID:9396746, PMID:18287538). Under ER stress conditions delocalizes from ER-mitochondria contact sites and binds to BCL2. The sa…	PMID: 9396746, PMID: 18287538 PMID: 31206022, PMID: 10958671
BRF2	Q9HAW0	physical interaction			Transcription factor IIIB 50 kDa subunit	A,D,F,I,J	BRF2 RNA polymerase III transcription initiation factor subunit	This is a general activator of RNA polymerase III transcription, exclusively required in transcription of genes with promoter elements upstream of the initiation sites (PMID:11040218, PMID:11121026, PMID:11564744, PMID:26638071). Under oxidative stress conditions down-regulates the expression of target genes while its overexpression under these conditions protects cells against apoptosis. In the …	PMID: 11040218, PMID: 11121026, PMID: 11564744, PMID: 26638071
CAPNS1	P04632	genetic			Calpain small subunit 1	C	calpain small subunit 1	Regulatory subunit of the calcium-regulated non-lysosomal thiol-protease, which catalyzes limited proteolysis of substrates involved in cytoskeletal remodeling and signal transduction (UniProt).	UniProt
CASP4	P49662	physical interaction			Caspase-4	A,D,F,J	caspase 4	Inflammatory caspase that acts as an essential effector of NLRP3 inflammasome-dependent CASP1 activation and IL1B and IL18 secretion in response to non-canonical activators, such as UVB radiation, cholera enterotoxin subunit B and cytosolic LPS (PMID:23516580, PMID:24879791, PMID:25119034, PMID:22246630, PMID:26174085, PMID:26173988, PMID:26508369, PMID:25964352). Thiol protease that cleaves a te…	PMID: 23516580, PMID: 24879791, PMID: 25119034, PMID: 22246630, PMID: 26174085, PMID: 26173988, PMID: 26508369, PMID: 25964352' PMID: 7797510, PMID: 26375003, PMID: 32109412, PMID: 25121752, PMID: 15123740, PMID: 23661706, PMID: 7743998, PMID: 7797592, PMID: 28314590
CCDC47	Q96A33	direct physical interaction			PAT complex subunit CCDC47	H	coiled-coil domain containing 47	Auxiliary protein of the Sec61 ER translocon complex along with TMCO1, Nicalin-TMEM147-NOMO complex and core Sec61A1 channel, involved in multi-pass membrane protein transport into the ER membrane and biogenesis (PMID:32820719). Regulator of Calcium ion homeostasis in ER (PMID:30401460). Involved in ER-associated degradation (ERAD) pathway (PMID:25009997). Component of the PAT complex, an endopla…	PMID: 32820719, PMID: 30401460, PMID: 25009997, PMID: 32814900
CD40	P25942	direct physical interaction	GO:0004888, GO:0038023	G-protein coupled receptor activity	Tumor necrosis factor receptor superfamily member 5	A,B,G,F,I,J	CD40 molecule	This tumor necrosis factor acts as a receptor for TNFSF5/CD40LG (PMID:31331973), while by sequence similarity is inferred to transduce TRAF6- and MAP3K8-mediated signals that activate ERK in macrophages and B cells, leading to induction of immunoglobulin secretion.	PMID: 31331973
CD79A	P11912	direct physical interaction	GO:0004888, GO:0038023	G-protein coupled receptor activity	B-cell antigen receptor complex-associated protein alpha chain	A,B,G,F,I,J	CD79a molecule	Required in cooperation with CD79B for initiation of the signal transduction cascade activated by binding of antigen to the B-cell antigen receptor complex (BCR), which leads to internalization of the complex, trafficking to late endosomes and antigen presentation. Also required for BCR surface expression and for efficient differentiation of pro- and pre-B-cells. Stimulates SYK autophosphorylatio…	PMID: 8617796, PMID: 9057631
CGN	Q9P2M7	physical interaction			Cingulin	A	cingulin	Probably plays a role in the formation and regulation of the tight junction (TJ) paracellular permeability barrier (UniProt).	UniProt
CHRM3	P20309	direct physical interaction	GO:0004888, GO:0038023, GO:0008227, GO:0004930	G-protein coupled receptor activity	Muscarinic acetylcholine receptor M3	C,H	cholinergic receptor muscarinic 3	The muscarinic acetylcholine receptor 3 (M3R) mediates various cellular responses, including inhibition of adenylate cyclase, breakdown of phosphoinositides and modulation of potassium channels through the action of G proteins. TMEM147 represents a potent negative regulator of M3R function by impairing receptor trafficking to the cell surface membrane and by retaining it at the ER (PMID:21056967).	PMID: 21056967
CLDN7	O95471	direct physical interaction			Claudin-7	A,B,G,F,I,J	claudin 7	By sequence similarity inferred to play a major role in tight junction-specific obliteration of the intercellular space.
CLN8	Q9UBY8	direct physical interaction			Protein CLN8	A,B,D,H,J	CLN8 transmembrane ER and ERGIC protein	ER resident transmembrane protein involved in neuronal ceroid lipofuscinosis (neurodegenerative disease) (PMID:23142642). TMEM147 was identified as an interactor of CLN8 in a membrane based SU-Y2H screening study (PMID:23142642). Could play a role in cell proliferation during neuronal differentiation and in protection against cell death (PMID:19431184).	PMID: 23142642, PMID: 19431184
CLRN1	P58418	direct physical interaction			Clarin-1	A,B,D,H,J	clarin 1	May have a role in the excitatory ribbon synapse junctions between hair cells and cochlear ganglion cells and presumably also in analogous synapses within the retina (PMID:12080385).	PMID: 12080385
COX6B1	P14854	genetic	GO:0022890, GO:0015077	Transmembrane transport	Cytochrome c oxidase subunit 6B1	C	cytochrome c oxidase subunit 6B1	By sequence similarity inferred to function as a component of the cytochrome c oxidase, the last enzyme in the mitochondrial electron transport chain, which drives oxidative phosphorylation.
CREB3L1	Q96BA8	direct physical interaction			Cyclic AMP-responsive element-binding protein 3-like protein 1	A,B,D,G,F,I,J,K	cAMP responsive element binding protein 3 like 1	This protein functions as a transcription factor involved in unfolded protein response (UPR) binding the DNA consensus sequence 5'-GTGXGCXGC-3' (PMID:21767813). Furthermore it is required for TGFB1 to activate genes involved in the assembly extracellular matrix containing collagen (PMID:25310401)	PMID: 21767813, PMID: 25310401
CXCR2	P25025	direct physical interaction	GO:0004888, GO:0008528, GO:0038023, GO:0004930	G-protein coupled receptor activity	C-X-C chemokine receptor type 2	A,B,G,F,I,J,K	C-X-C motif chemokine receptor 2	UniProt states this chemokine is a G-protein coupled receptor, which binds with high affinity to interleukin-8 in order to activate neutrophils including a phosphatidylinositol-calcium second-messenger system. Also binds with high affinity to CXCL3, GRO/MGSA and NAP-2.	UniProt
DHCR7	Q9UBM7	direct physical interaction	GO:0016628	Oxidoreductase activity	7-dehydrocholesterol reductase	H	7-dehydrocholesterol reductase	Sterol reductase catalyzing the C7-C8 double bond of two intermediates in late, post-squalene and smooth ER-localized steps of the cholesterol biosynthesis pathway (PMID:32694168).	PMID: 32694168
DPM3	Q9P2X0	direct physical interaction			Dolichol-phosphate mannosyltransferase subunit 3	A,B,G,F,I,J	dolichyl-phosphate mannosyltransferase subunit 3, regulatory	This transferase functions as a stabilizer subunit of the dolichol-phosphate mannose (DPM) synthase complex; tethers catalytic subunit DPM1 to the ER (PMID:10835346).	PMID: 10835346
EBP	Q15125	direct physical interaction	GO:0004888, GO:0038023, GO:0016860, GO:0016863	G-protein coupled receptor activity Oxidoreductase activity	3-beta-hydroxysteroid-Delta(8),Delta(7)-isomerase	A,B,G,F,I,J,K	EBP cholestenol delta-isomerase	This isomerase catalyzes the conversion of Delta8-sterols to their corresponding Delta7-isomers (PMID:8798407, PMID:9894009, PMID:12760743).	PMID: 8798407, PMID: 9894009, PMID: 12760743
EFNA4	P52798	direct physical interaction	GO:0004888, GO:0038023	G-protein coupled receptor activity	Ephrin-A4	A,B,G,F,I,J	ephrin A4	UniProt states ephrin A4 is a cell surface ligand anchored to the membrane by a glycosylphosphatidylinositol group. Its binding to tyrosine kinase receptor has been implicated in mediating developmental events, such as migration, repulsion and adhesion during neuronal, vascular and epithelial development. Binding to receptors residing on adjacent cells leads to contact-dependent bidirectional sig…	UniProt
EIF3K	Q9UBQ5	genetic	GO:0043022	Ribosome binding	Eukaryotic translation initiation factor 3 subunit K	C	eukaryotic translation initiation factor 3 subunit K	Is a component of the eukaryotic translation initiation factor 3 (eIF-3) complex, which is required for several steps in the initiation of protein synthesis (PMID:17581632, PMID:25849773, PMID:27462815).	PMID: 17581632, PMID: 25849773, PMID: 27462815
ENPP4	Q9Y6X5	direct physical interaction			Bis(5'-adenosyl)-triphosphatase ENPP4	A,B,G,F,J	ectonucleotide pyrophosphatase/phosphodiesterase 4	A phosphatase that hydrolyzes extracellular Ap3A into AMP and ADP, and Ap4A into AMP and ATP. Acts as a procoagulant, mediating platelet aggregation at the site of nascent thrombus via release of ADP from Ap3A and activation of ADP receptors (PMID:22995898, PMID:24338010).	PMID: 22995898, PMID: 24338010
F11R	Q9Y624	direct physical interaction			Junctional adhesion molecule A	A,B,G,F,J,K	F11 receptor	Seems to play a role in epithelial tight junction formation. Appears early in primordial forms of cell junctions and recruits PARD3 (PMID:11489913). Ligand for integrin alpha-L/beta-2 involved in memory T-cell and neutrophil transmigration (PMID:11812992). Involved in platelet activation (PMID:10753840).	PMID: 11489913, PMID: 11812992, PMID: 10753840
FASN	P49327	positive modifier	GO:0016628	Oxidoreductase activity	Fatty acid synthase	B	fatty acid synthase	Catalyzes the de novo biosynthesis of long-chain saturated fatty acids starting from acetyl-CoA and malonyl-CoA in the presence of NADPH. It has 7 catalytic activities and a site for the binding of the prosthetic group 4'-phosphopantetheine of the acyl carrier protein ([ACP]) domain (PMID:7567999, PMID:8962082, PMID:9356448, PMID:16215233, PMID:16969344, PMID:26851298).	PMID: 7567999, PMID: 8962082, PMID: 9356448, PMID: 16215233, PMID: 16969344, PMID: 26851298
FFAR2	O15552	direct physical interaction	GO:0004888, GO:0038023, GO:0004930	G-protein coupled receptor activity	Free fatty acid receptor 2	A,B,G,F,J,K	free fatty acid receptor 2	Formerly known as G protein-coupled receptor 43, is activated by a major product of dietary fiber digestion, the short chain fatty acids (SCFAs), and plays a role in the regulation of whole-body energy homeostasis and in intestinal immunity (PMID:12496283, PMID:12711604, PMID:23589301).	PMID: 12496283, PMID: 12711604, PMID: 23589301
FOXF2	Q12947	expression regulation			Forkhead box protein F2	I	forkhead box F2	This protein is a probable transcription activator for a number of lung-specific genes (PMID:8626802). Furthermore, it mediates up-regulation of the E3 ligase IRF2BPL and drives ubiquitination and degradation of CTNNB1 (PMID:29374064).	PMID: 8626802, PMID: 29374064
GJA8	P48165	direct physical interaction			Gap junction alpha-8 protein	A,B,G,F,J	gap junction protein alpha 8	Structural component of the eye lens gap junctions, the connexons which are dodecameric transmembrane channels that connect the cytoplasm of adjoining cells. Via its central pores small molecules and ions diffuse from one cell to a neighboring one (PMID:18006672, PMID:19756179).	PMID: 18006672, PMID: 19756179
GLP1R	P43220	direct physical interaction	GO:0004888, GO:0008528, GO:0038023, GO:0004930	G-protein coupled receptor activity	Glucagon-like peptide 1 receptor	A,B,D,G,H,J	glucagon like peptide 1 receptor	Upon ligand binding on this G-protein coupled receptor, adenylyl cyclase activation and increased intracellular cAMP regulate insulin secretion (PMID:8405712, PMID:8216285, PMID:7517895, PMID:19861722, PMID:26308095, PMID:27196125, PMID:28514449). TMEM147 suppresses cAMP production levels mediated by GLP1R activation, in a ligand-independent manner (PMID:23864651).	PMID: 8405712, PMID: 8216285, PMID: 7517895, PMID: 19861722, PMID: 26308095, PMID: 27196125, PMID: 28514449, PMID: 23864651
GOLM1	Q8NBJ4	direct physical interaction			Golgi membrane protein 1	A,B,G,F,J	golgi membrane protein 1	Unknown function. Cellular response protein to viral infection; Belongs to the GOLM1/CASC4 family (UniProt).	UniProt
GPR101	Q96P66	direct physical interaction	GO:0004888, GO:0038023, GO:0008227, GO:0004930	G-protein coupled receptor activity	Probable G-protein coupled receptor 101	A,B,G,F,J	G protein-coupled receptor 101	Orphan receptor	Orphan receptor
GPR37L1	O60883	direct physical interaction	GO:0004888, GO:0008528, GO:0038023, GO:0004930	G-protein coupled receptor activity	G-protein coupled receptor 37-like 1	A,B,G,F,J,K	G protein-coupled receptor 37 like 1	This protein belongs to the G-protein coupled receptor family (PMID:27072655) and has been shown to bind the neuroprotective and glioprotective factor prosaposin (PSAP), leading to endocytosis followed by an ERK phosphorylation cascade (PMID:23690594). However, other studies have shown that prosaposin does not increase its activity (PMID:27072655, PMID:28688853). By sequence similarity inferred t…	PMID: 27072655, PMID: 23690594, PMID: 27072655, PMID: 28688853
GPR42	O15529	direct physical interaction	GO:0004888, GO:0038023, GO:0004930	G-protein coupled receptor activity	G-protein coupled receptor 42	B,G,F,I,J	G protein-coupled receptor 42	Probable G protein-coupled receptor that may be activated by a major product of dietary fiber digestion, the short chain fatty acids (SCFAs), and that may play a role in the regulation of whole-body energy homeostasis and/or in intestinal immunity (PMID:19630535).	PMID: 19630535
GPR61	Q9BZJ8	direct physical interaction	GO:0004888, GO:0038023, GO:0004930	G-protein coupled receptor activity	G-protein coupled receptor 61	A,B,G,F,J	G protein-coupled receptor 61	This orphan G-protein coupled receptor, constitutively activates the G(s)-alpha/cAMP signaling pathway. It also shows a reciprocal regulatory interaction with the melatonin receptor MTNR1B, most likely through receptor heteromerization (PMID:28827538). By sequence similarity may be involved in the regulation of food intake and body weight.	PMID: 28827538
HTR2C	P28335	direct physical interaction	GO:0004888, GO:0038023, GO:0008227, GO:0004930	G-protein coupled receptor activity	5-hydroxytryptamine receptor 2C	A,B,D,G,F,J	5-hydroxytryptamine receptor 2C	G-protein coupled receptor for 5-hydroxytryptamine (serotonin). Also functions as a receptor for various drugs and psychoactive substances, including ergot alkaloid derivatives, 1-2,5,-dimethoxy-4-iodophenyl-2-aminopropane (DOI) and lysergic acid diethylamide (LSD). Ligand binding causes a conformation change that triggers signaling via guanine nucleotide-binding proteins (G proteins) and modulat…	PMID: 7895773, PMID: 12970106, PMID: 18703043, PMID: 19057895
IER3IP1	Q9Y5U9	indirect physical interaction			Immediate early response 3-interacting protein 1	L	immediate early response 3 interacting protein 1	Regulator of the endoplasmic reticulum secretion that acts as a key determinant of brain size. Is required for secretion of extracellular matrix proteins and for correct brain development by depositing sufficient extracellular matrix proteins for tissue integrity and the proliferation of neural progenitors (PMID:33122427). By sequence similarity inferred to act as a regulator of the unfolded prot…	PMID: 33122427
IL3RA	P26951	direct physical interaction	GO:0004888, GO:0038023	G-protein coupled receptor activity	Interleukin-3 receptor subunit alpha	A,B,G,F,J,K	interleukin 3 receptor subunit alpha	Receptor of interleukin-3 (UniProt)	UniProt
KASH5 [CCDC155]	Q8N6L0	direct physical interaction			Protein KASH5	A,B,G,F,I,J	KASH domain containing 5	By sequence similarity, KASH5 is inferred to function as a component of the LINC (Linker of Nucleoskeleton and Cytoskeleton) complex, involved in the connection between the nuclear lamina and the cytoskeleton, playing an important role in the transmission of mechanical forces across the nuclear envelope and in nuclear movement and positioning.
LBR	Q14739	direct physical interaction	GO:0016628	Oxidoreductase activity	Delta (14) - Sterol Reductase LBR	H	lamin B receptor	N-terminal domain (1-208) organizes the nuclear lamina and heterochromatin by anchoring the lamina and heterochromatin to the inner nuclear membrane. C-terminal domain (208-615) contains sterol reductase activity catalyzing the reduction of the C14-unsaturated bond of lanosterol, as part of the metabolic pathway leading to cholesterol biosynthesis (PMID:9630650, PMID:12618959, PMID:16784888, PMID…	PMID: 9630650, PMID: 12618959, PMID: 16784888, PMID: 21327084, PMID: 27336722, PMID: 32694168
LDLRAD1	Q5T700	direct physical interaction			Low-density lipoprotein receptor class A domain-containing protein 1	A,B,D,G,F,J	low density lipoprotein receptor class A domain containing 1	High-level RNA expression in lung, ovaries and in particular in Fallopian tubes high-level protein expression in lung and in particular in Fallopian tubes (proteinatlas.org)
LEF1	Q9UJU2	expression regulation	GO:0038023	G-protein coupled receptor activity	Lymphoid enhancer-binding factor 1	I	lymphoid enhancer binding factor 1	Transcription factor that binds DNA in a sequence-specific manner (PMID:2010090).	PMID: 2010090
LEUTX	A8MZ59	direct physical interaction			Paired-like homeodomain transcription factor LEUTX	A,B,G,F,I,J	leucine twenty homeobox	While its isoform 2 showed no transcriptional activity (PMID:27578796), isoform 1 is a paired-like homeobox transcription factor, binding to a 36-bp DNA element containing a 5'-TAATCC-3' sequence motif, referred to as EEA motif (EGA-enriched Alu-motif), present in the promoters of target genes, acting as a regulator of embryo genome activation in embryogenesis (PMID:27578796, PMID:30479355).	PMID: 27578796, PMID: 30479355
LHFPL2	Q6ZUX7	direct physical interaction			LHFPL tetraspan subfamily member 2 protein	A,B,G,F,J	LHFPL tetraspan subfamily member 2	By sequence similarity inferred to play a role in male and female fertility ,specifically involved in distal reproductive tract development.
LRRFIP2	Q9Y608	physical interaction			Leucine-rich repeat flightless-interacting protein 2	A	LRR binding FLII interacting protein 2	May function as activator of the canonical Wnt signaling pathway, in association with DVL3, upstream of CTNNB1/beta-catenin. Positively regulates Toll-like receptor (TLR) signaling in response to agonist probably by competing with the negative FLII regulator for MYD88-binding (PMID:15677333, PMID:19265123).	PMID: 15677333, PMID: 19265123
MIF	P14174	genetic	GO:0016860, GO:0016863	Oxidoreductase activity	Macrophage migration inhibitory factor	C	macrophage migration inhibitory factor	Is a pro-inflammatory cytokine, involved in the innate immune response to bacterial pathogens. It is a mediator in regulating the function of macrophages in host defense (PMID:15908412, PMID:17443469, PMID:23776208).	PMID: 15908412, PMID: 17443469, PMID: 23776208
MPRIP	Q6WCQ1	physical interaction			Myosin phosphatase Rho-interacting protein	A	myosin phosphatase Rho interacting protein	It is required for regulating the actin cytoskeleton by RhoA and ROCK1 and targets myosin phosphatase to the same region. Depletion leads to an increased number of stress fibers in smooth muscle cells, while its overexpression or its F-actin-binding region lead to disassembly of stress fibers in neuronal cells (PMID:15545284, PMID:16257966).	PMID: 15545284, PMID: 16257966
MTCH2	Q9Y6C9	indirect physical interaction			Mitochondrial carrier homolog 2	L	mitochondrial carrier 2	Induces mitochondrial depolarization (UniProt).	UniProt
MTIF3	Q9H2K0	direct physical interaction	GO:0043022	Ribosome binding	Translation initiation factor IF-3, mitochondrial	A,B,G,F,I,J,K	mitochondrial translational initiation factor 3	This mitochondrial IF-3 binds to the 28S ribosomal subunit and shifts the equilibrium between 55S ribosomes and their 39S and 28S subunits in favor of the free subunits, thus enhancing the availability of 28S subunits on which protein synthesis initiation begins (PMID:12095986).	PMID: 12095986
MUC1	P15941	direct physical interaction			Mucin-1	A,B,G,F,I,J	mucin 1, cell surface associated	O-glycosylated protein that play an essential role in forming protective mucous barriers on epithelial surfaces. Also play a role in intracellular signaling. It is proteolytically cleaved into alpha and beta subunits that form a heterodimeric complex. Alpha subunit at the N-terminus has cell adhesive properties acting both as an adhesion and anti-adhesion protein, providing a protective layer on …	UniProt
NCLN	Q969V3	direct physical interaction			Nicalin	C,H,L	nicalin	Nicastrin-like protein, part of the Nicalin-TMEM147-NOMO complex, accessory proteins along with TMOC1, CCDC47 and core Sec61A1 channel comprising the Sec61 ER translocon complex (PMID:32820719). May antagonize Nodal signaling and subsequent organization of axial structures during mesodermal patterning (PMID:17261586).	PMID: 32820719, PMID: 17261586
NFKB1	P19838	direct physical interaction			Nuclear factor NF-kappa-B p105 subunit	H	nuclear factor kappa B subunit 1	Protein transcription factor regulating innate immunity Is activated upon several cell stress responses such as inflammation, immunity, differentiation, cell growth, tumorigenesis and apoptosis via transcription of DNA and cytokine production. Homo or heterodimer protein complex Family of 5 proteins that contain two conserved domains, RHD (Rel homology domain:DNA binding domain and dimerization d…	PMID: 15485931, PMID: 31785076
NHP2	Q9NX24	genetic			H/ACA ribonucleoprotein complex subunit 2	C	NHP2 ribonucleoprotein	Required for ribosome biogenesis and telomere maintenance. Part of the H/ACA small nucleolar ribonucleoprotein (H/ACA snoRNP) complex, which catalyzes pseudouridylation of rRNA. This involves the isomerization of uridine such that the ribose is subsequently attached to C5, instead of the normal N1. Each rRNA can contain up to 100 pseudouridine ('psi') residues, which may serve to stabilize the co…	PMID: 15044956
NOMO		direct physical interaction			NODAL modulator	H	NODAL modulator	There are 3 extremely similar copies of the NOMO gene (NOMO1, 2, 3). Additionally, NOMO2 has 3 isoforms, products of alternative splicing. Both findings make the individual characterization difficult. Part of the Nicalin-TMEM147-NOMO complex, accessory proteins along with TMOC1, CCDC47 and core Sec61A1 channel comprising Sec61 ER translocon complex. May antagonize Nodal signaling and subsequent o…	PMID: 32820719
PACC1 [TMEM206]	Q9H813	direct physical interaction			Proton-activated chloride channel	A,B,D,G,F,J	proton activated chloride channel 1	Proton-activated chloride channel mediating chloride influx and subsequent cell swelling in response to extracellular acidic pH (acidosis-induced cell death) (PMID:31023925, PMID:31318332).	PMID: 31023925, PMID: 31318332
PDCD1LG2	Q9BQ51	direct physical interaction			Programmed cell death 1 ligand 2	A,B,G,F,I,J	programmed cell death 1 ligand 2	By sequence similarity it is involved in the costimulatory signal, essential for T-cell proliferation and IFNG production in a PDCD1-independent manner. Interaction with PDCD1 inhibits T-cell proliferation by blocking cell cycle progression and cytokine production.
PHPT1	Q9NRX4	genetic			14 kDa phosphohistidine phosphatase	L	phosphohistidine phosphatase 1	Exhibits phosphohistidine phosphatase activity (PMID:19836471, PMID:25574816).	PMID: 19836471, PMID: 25574816
PLEKHG3	A1L390	physical interaction			Pleckstrin homology domain-containing family G member 3	A	pleckstrin homology and RhoGEF domain containing G3	PI3K-regulated Rho guanine nucleotide exchange factor (RhoGEF) for Rac1 and Cdc42 that selectively binds to newly polymerized actin at the leading edge of migrating fibroblasts. PLEKHG3 enhances polarized cell migration by activating actin filaments at the cell front (PMID: 27555588)
POLE4	Q9NR33	genetic			DNA polymerase epsilon subunit 4	C	DNA polymerase epsilon 4, accessory subunit	Is an accessory component of the DNA polymerase epsilon complex (PMID:10801849). By sequence similarity inferred to participate in DNA repair and in chromosomal DNA replication.	PMID: 10801849
POLR2I	P36954	genetic			DNA-directed RNA polymerase II subunit RPB9	C	RNA polymerase II subunit I	Experimental evidence and sequence similarity indicate that this is a DNA-dependent RNA polymerase catalyzing the transcription of DNA into RNA using the four ribonucleoside triphosphates as substrates. Component of RNA polymerase II which synthesizes mRNA precursors and many functional non-coding RNAs. RNApolII is the central component of the basal RNA polymerase II transcription machinery. It i…	PMID: 9852112
PPP1R9A	Q9ULJ8	physical interaction			Neurabin-1	A	protein phosphatase 1 regulatory subunit 9A	By sequence similarity inferred to bind along the sides of actin filaments (F-actin) and shows cross-linking activity. May be involved in neurite formation and inhibition of protein phosphatase 1-alpha activity.
PSCA	O43653	direct physical interaction			Prostate stem cell antigen	A,B,G	prostate stem cell antigen	May be involved in the regulation of cell proliferation, based on observation of a cell-proliferation inhibition activity in vitro (PMID:18488030). Furthermore, may act as a modulator of nicotinic acetylcholine receptors (nAChRs) activity. In vitro inhibits nicotine-induced signaling, probably implicating alpha-3:beta-2- or alpha-7-containing nAChRs (PMID:25680266).	PMID: 18488030, PMID: 25680266
PSENEN	Q9NZ42	genetic, co-regulation			Gamma-secretase subunit PEN-2	L	presenilin enhancer, gamma-secretase subunit	Belongs to the PEN-2 family and is an essential subunit of the gamma-secretase complex, an endoprotease complex that catalyzes the intramembrane cleavage of integral membrane proteins such as Notch receptors and APP (amyloid-beta precursor protein) (PMID:12522139, PMID:12763021, PMID:12740439, PMID:12679784, PMID:24941111, PMID:30598546, PMID:30630874). The gamma-secretase complex plays a role in…	PMID: 12522139, PMID: 12763021, PMID: 12740439, PMID: 12679784, PMID: 24941111, PMID: 30598546, PMID: 30630874
PVR	P15151	direct physical interaction	GO:0038023	G-protein coupled receptor activity	Poliovirus receptor	A,B,G,F,J,K	PVR cell adhesion molecule	Mediates NK cell adhesion and triggers NK cell effector functions. Binds two different NK cell receptors: CD96 and CD226. These interactions accumulate at the cell-cell contact site, leading to the formation of a mature immunological synapse between NK cell and target cell. This may trigger adhesion and secretion of lytic granules and IFN-gamma and activate cytotoxicity of activated NK cells. May…	PMID: 15471548, PMID: 15607800
RABAC1	Q9UI14	genetic			Prenylated Rab acceptor protein 1	C	Rab acceptor 1	By sequence similarity is a general Rab protein regulator required for vesicle formation from the Golgi complex. May control vesicle docking and fusion by mediating the action of Rab GTPases to SNARE complexes. In addition, it inhibits the removal of Rab GTPases from the membrane by GDI.
RBM42	Q9BTD8	genetic			RNA-binding protein 42	C	RNA binding motif protein 42	By sequence similarity inferred to bind (via the RRM domain) to the 3'-untranslated region (UTR) of CDKN1A mRNA.
RMDN3	Q96TC7	direct physical interaction			Regulator of microtubule dynamics protein 3	A,B,G,F,J	regulator of microtubule dynamics 3	Involved in cellular calcium homeostasis regulation. May participate in differentiation and apoptosis of keratinocytes. Overexpression induces apoptosis (PMID:16820967, PMID:22131369).	PMID: 16820967, PMID: 22131369
RNF185	Q96GF1	direct physical interaction			E3 ubiquitin-protein ligase RNF185	A,B,G,F,J	ring finger protein 185	E3 ubiquitin-protein ligase that regulates selective mitochondrial autophagy by mediating 'Lys-63'-linked polyubiquitination of BNIP1 (PMID:21931693).Acts in the endoplasmic reticulum (ER)-associated degradation (ERAD) pathway, which targets misfolded proteins that accumulate in the endoplasmic reticulum (ER) for ubiquitination and subsequent proteasome-mediated degradation, protecting cells from…	PMID: 21931693, PMID: 27485036, PMID: 24019521
RTKN	Q9BST9	physical interaction			Rhotekin	A	rhotekin	Studies showed it mediates Rho signaling to activate NF-kappa-B and may confer increased resistance to apoptosis to cells in gastric tumorigenesis Moreover, may play a novel role in the organization of septin structures (PMID:10940294, PMID:15480428, PMID:16007136).	PMID: 10940294, PMID: 15480428, PMID: 16007136
RUVBL2	Q9Y230	genetic			RuvB-like 2	C	RuvB like AAA ATPase 2	Possesses single-stranded DNA-stimulated ATPase and ATP-dependent DNA helicase (5' to 3') activity (PMID:10428817, PMID:17157868). Is a component of the NuA4 histone acetyltransferase complex, which is involved in transcriptional activation of selected genes principally by acetylation of nucleosomal histones H4 and H2A. This complex may be required for the activation of transcriptional programs a…	PMID: 10428817, PMID: 17157868, PMID: 14966270, PMID: 24463511, PMID: 16230350, PMID: 21303910, PMID: 10882073, PMID: 16014379, PMID: 11713276 PMID: 28561026, PMID: 25652260
SCAMP4	Q969E2	direct physical interaction			Secretory carrier-associated membrane protein 4	A,B,G,J	secretory carrier membrane protein 4	By similarity is inferred to be involved in membrane protein trafficking.
SEC61A1	P61619	direct physical interaction	GO:0043022	Ribosome binding	Protein transport protein Sec61 subunit alpha isoform 1	H	SEC61 translocon subunit alpha 1	Core component of the Sec61 channel-forming translocon complex that mediates transport of signal peptide-containing precursor polypeptides across the ER Critical role in controlling cellular calcium ions homeostasis via passive efflux from the ER lumen to the cytosol (PMID:32820719).	PMID: 32820719
SHISA3	A0PJX4	direct physical interaction			Protein shisa-3 homolog	A,B,G,F,J	shisa family member 3	By sequence similarity inferred to play an essential role in the maturation of presomitic mesoderm cells by individual attenuation of both FGF and WNT signaling.
SLC10A1	Q14973	direct physical interaction	GO:0015294, GO:0015370, GO:0015291, GO:0015081, GO:0046873, GO:1901618, GO:0022890, GO:0015077	Transmembrane transport	Sodium/bile acid cotransporter	A,B,G,F,J,K	solute carrier family 10 member 1	It belongs to the bile acid:sodium symporter (BASS) family. The hepatic sodium/bile acid uptake system exhibits broad substrate specificity and transports various non-bile acid organic compounds as well. It is strictly dependent on the extracellular presence of sodium (PMID:23150796).	PMID: 23150796
SLC12A7	Q9Y666	direct physical interaction	GO:0015296, GO:0015377, GO:0015294, GO:0015291, GO:0046873, GO:0022890, GO:0015077	Transmembrane transport	Solute carrier family 12 member 7	A,B,G,F,J	solute carrier family 12 member 7	Mediates electroneutral potassium-chloride cotransport when activated by cell swelling. Important for the survival of cochlear outer and inner hair cells and the maintenance of the organ of Corti (PMID:10913127).	PMID: 10913127
SLC13A4	Q9UKG4	direct physical interaction	GO:0015296, GO:0015373, GO:0015294, GO:0015370, GO:0015291, GO:0015081, GO:0046873, GO:0022890, GO:0015077	Transmembrane transport	Solute carrier family 13 member 4	A,B,G,F,I,J,K	solute carrier family 13 member 4	Sodium/sulfate cotransporter that mediates sulfate reabsorption in the high endothelial venules (HEV) (PMID:10535998, PMID:15607730).	PMID: 10535998, PMID: 15607730
SLC22A1	O15245	direct physical interaction	GO:0015296, GO:0015373, GO:0015377, GO:0005277, GO:0005330, GO:0005334, GO:0008513, GO:0015294, GO:0015370, GO:0015651, GO:0015291, GO:0015081, GO:0046873, GO:1901618, GO:0022890, GO:0015077	Transmembrane transport	Solute carrier family 22 member 1	A,B	solute carrier family 22 member 1	Translocates a broad array of organic cations with various structures and molecular weights including the model compounds MPP, TEA, NMN, ASP, the endogenous compounds choline, guanidine, histamine, epinephrine, adrenaline, noradrenaline and dopamine, and the drugs quinine, and metformin. The transport of organic cations is inhibited by many compounds, including tetramethylammonium (TMA), cocaine,…	PMID: 9260930, PMID: 9187257, PMID: 11388889, PMID: 9655880, PMID: 11408531, PMID: 15389554, PMID: 16272756, PMID: 16581093
SLC22A2	O15244	direct physical interaction	GO:0015296, GO:0015373, GO:0015377, GO:0005277, GO:0005330, GO:0005334, GO:0008513, GO:0015294, GO:0015370, GO:0015651, GO:0015291, GO:0015081, GO:0046873, GO:1901618, GO:0022890, GO:0015077	Transmembrane transport	Solute carrier family 22 member 2	A,B	solute carrier family 22 member 2	Mediates tubular uptake of organic compounds from circulation (PMID:9260930, PMID:12089365). This transporter is a major determinant of the anticancer activity of oxaliplatin and may contribute to antitumor specificity (PMID:16951202).	PMID: 9260930, PMID: 12089365, PMID: 16951202
SLC41A1	Q8IVJ1	direct physical interaction	GO:0015291, GO:0015081, GO:0046873, GO:0022890, GO:0015077	Transmembrane transport	Solute carrier family 41 member 1	H	solute carrier family 41 member 1	Na+/Mg+ ion exchanger involved in pathophysiology of various disease conditions acting as a predominant Mg2+ efflux system at the plasma membrane (PMID:22031603).	PMID: 22031603
STOML2	Q9UJZ1	genetic			Stomatin-like protein 2, mitochondrial	C	stomatin like 2	Mitochondrial protein that probably regulates the biogenesis and the activity of mitochondria evidently acting in the organization of functional microdomains in mitochondrial membranes. Therefore, may play a role in several biological processes including cell migration, cell proliferation, T-cell activation, cellular response to stress and calcium homeostasis through negative regulation of calciu…	PMID: 17121834, PMID: 19597348, PMID: 19944461, PMID: 21746876
SUSD3	Q96L08	direct physical interaction			Sushi domain-containing protein 3	A,B,G,F,I,J	sushi domain containing 3	May play a role in breast tumorigenesis by promoting estrogen-dependent cell proliferation, cell-cell interactions and migration (PMID:24413080).	PMID: 24413080
SYNE4	Q8N205	direct physical interaction			Nesprin-4	A,B,D,G,F,I,J	spectrin repeat containing nuclear envelope family member 4	By sequence similarity inferred to function as a LINC complex component involved in connection between the nuclear lamina and the cytoskeleton. It also resembles a kinesin cargo by providing a functional binding site for kinesin-1 at the nuclear envelope. Hence may contribute to the establishment of secretory epithelial morphology by promoting kinesin-dependent apical migration of the centrosome …
TACR1	P25103	direct physical interaction	GO:0004888, GO:0008528, GO:0038023, GO:0004930	G-protein coupled receptor activity	Substance-P receptor	A,B,G,F,I,J,K	tachykinin receptor 1	This is a receptor for the tachykinin neuropeptide substance P. It is probably associated with G proteins that activate a phosphatidylinositol-calcium second messenger system. The rank order of affinity of this receptor to tachykinins is: substance P > substance K > neuromedin-K (UniProt).	UniProt
TBCB	Q99426	genetic			Tubulin-folding cofactor B	C	tubulin folding cofactor B	Binds to alpha-tubulin folding intermediates after their interaction with cytosolic chaperonin in the pathway leading from newly synthesized tubulin to properly folded heterodimers (PMID:9265649). By similarity it is probably involved in regulation of tubulin heterodimer dissociation, negatively regulating axonal growth.	PMID: 9265649
TEX29	Q8N6K0	direct physical interaction			Testis-expressed protein 29	A,B,G,F,J	testis expressed 29	Marker for early spermatid development (PMID:30174296), downregulated in maturing sperm of protamine-deficient (Prm2-/-) mice deficient in epididymal sperm maturation.
TMCO1	Q9UM00	direct physical interaction	GO:0046873, GO:0022890	Transmembrane transport Ribosome binding	Calcium load-activated calcium channel	H	transmembrane and coiled-coil domains 1	Auxiliary protein of Sec61 ER translocon complex along with CCDC47, Nicalin-TMEM147-NOMO complex and core Sec61A1 channel (PMID:32820719). ER Calcium-load storage regulator (PMID:27212239).	PMID: 32820719 PMID: 27212239
TMEM14B	Q9NUH8	direct physical interaction			Transmembrane protein 14B	A,B,G,F,J	transmembrane protein 14B	Primate-specific protein involved in cortical expansion and folding in the developing neocortex. May drive neural progenitor proliferation through nuclear translocation of IQGAP1, which in turn promotes G1/S cell cycle transitions (PMID:29033352).	PMID: 29033352
TMEM237	Q96Q45	direct physical interaction			Transmembrane protein 237	A,B,G,F,J	transmembrane protein 237	Component of the transition zone in primary cilia, required for ciliogenesis (PMID:22152675).	PMID: 22152675
TMEM248	Q9NWD8	direct physical interaction			Transmembrane protein 248	A,B,G,F,I,J	transmembrane protein 248	Paralog of TMEM219 (also known as insulin-like growth factor-binding protein 3 receptor, IGFBP-3R) with unknown function. Near-ubiquitous RNA and protein expression (proteinatlas.org)
TMEM252	Q8N6L7	direct physical interaction			Transmembrane protein 252	A,B,G,F,I,J	transmembrane protein 252	High-level RNA and protein expression in kidney (proteinatlas.org)
TMEM42	Q69YG0	direct physical interaction			Transmembrane protein 42	A,B,G,F,J	transmembrane protein 42	Near-ubiquitous RNA expression (proteinatlas.org)
TMEM52B	Q4KMG9	direct physical interaction			Transmembrane protein 52B	A,B,G,F,I,J	transmembrane protein 52B	Protein expression and high-level RNA expression in kidney and urinary bladder (proteinatlas.org)
TPI1	P60174	genetic	GO:0016860	Oxidoreductase activity	Triosephosphate isomerase	C	triosephosphate isomerase 1	Triosephosphate isomerase catalyzes the interconversion between dihydroxyacetone phosphate (DHAP) and D-glyceraldehyde-3-phosphate (G3P) in glycolysis and gluconeogenesis (PMID:18562316). By sequence similarity inferred to be also responsible for the non-negligible production of methylglyoxal a reactive cytotoxic side-product that modifies and can alter proteins, DNA and lipids.	PMID: 18562316
TRAPPC3	O43617	genetic			Trafficking protein particle complex subunit 3	C	trafficking protein particle complex subunit 3	May play a role in vesicular transport from endoplasmic reticulum to Golgi (PMID:9564032).	PMID: 9564032
TRPC6	Q9Y210	positive functional (when both mutant the phentype is less severe)	GO:0046873, GO:0022890	Transmembrane transport	Short transient receptor potential channel 6	B,H,J	transient receptor potential cation channel subfamily C member 6	Widely expressed ion channel, mediating intracellular calcium concentration increase, leading to activation of signaling pathways (PMID:19936226, PMID:23291369). TRPC6-GOF (gain-of-function) mutations lead to autosomal-dominant focal segmental glomerulosclerosis (PMID:31266804). TMEM147 was identified as an interactor of TRPC6 protein along with NCLN, NOMO1, NOMO2, NOMO3 in a CRISPR/Cas screen (P…	PMID: 19936226, PMID: 23291369, PMID: 31266804
TSPAN12	O95859	direct physical interaction			Tetraspanin-12	A,B,G,F,J	tetraspanin 12	Acts as a regulator of the MMP14/MT1-MMP membrane proteinase-dependent cleavage activity and the ADAM10 membrane proteinase-dependent cleavage activity of amyloid precursor protein (APP) (PMID:19587294, PMID:19211836). By sequence similarity also functions as a regulator of norrin (NDP) cell surface receptor signal transduction in retinal vascularization.	PMID: 19587294, PMID: 19211836
YIPF6	Q96EC8	indirect interaction			Protein YIPF6	L	Yip1 domain family member 6	May be required for stable YIPF1 and YIPF2 protein expression (PMID:28286305).	PMID: 28286305

## Sheet: String-db_Input_List
Input List for String-DB	Equivalent official HUGO symbol (where different)
ABHD16A
ABI3
AVPR2
BCAP31
BRF2
CAPNS1
CASP4
CCDC155	KASH5
CCDC47
CD40
CD79A
CGN
CHRM3
CLDN7
CLN8
CLRN1
COX6B1
CREB3L1
CXCR2
DHCR7
DPM3
EBP
EFNA4
EIF3K
ENPP4
F11R
FASN
FFAR2
FOXF2
GJA8
GLP1R
GOLM1
GPR101
GPR37L1
GPR42
GPR61
HTR2C
IER3IP1
IL3RA
LBR
LDLRAD1
LEF1
LEUTX
LHFPL2
LRRFIP2
MIF
MPRIP
MTCH2
MTIF3
MUC1
NCLN
NFKB1
NHP2
NOMO
PDCD1LG2
PHPT1
PLEKHG3
POLE4
POLR2I
PPP1R9A
PSCA
PSENEN
PVR
RABAC1
RBM42
RMDN3
RNF185
RTKN
RUVBL2
SCAMP4
SEC61A1
SHISA3
SLC10A1
SLC12A7
SLC13A4
SLC22A1
SLC22A2
SLC41A1
STOML2
SUSD3
SYNE4
TACR1
TBCB
TEX29
TMCO1
TMEM147
TMEM14B
TMEM206	PACC1
TMEM237
TMEM248
TMEM252
TMEM42
TMEM52B
TPI1
TRAPPC3
TRPC6
TSPAN12
YIPF6

## Sheet: String-db_Input_Summary
Your input	Description
ABHD16A	Protein ABHD16A; Abhydrolase domain containing 16A (558 aa)
ABI3	ABI gene family member 3; May inhibit tumor metastasis (By similarity). In vitro, reduces cell motility; Belongs to the ABI family (366 aa)
AVPR2	Vasopressin V2 receptor; Receptor for arginine vasopressin. The activity of this receptor is mediated by G proteins which activate adenylate cyclase. Involved in renal water reabsorption; Belongs to the G-protein coupled receptor 1 family. Vasopressin/oxytocin receptor subfamily (371 aa)
BCAP31	B-cell receptor-associated protein 31; Functions as a chaperone protein. Is one of the most abundant endoplasmic reticulum (ER) proteins. Plays a role in the export of secreted proteins in the ER, the recognition of abnormally folded protein and their targeting to the ER associated-degradation (ERAD). Also serves as a cargo receptor for the export of transmembrane proteins. May be involved in CAS…
BRF2	Transcription factor IIIB 50 kDa subunit; General activator of RNA polymerase III transcription. Factor exclusively required for RNA polymerase III transcription of genes with promoter elements upstream of the initiation sites. Contributes to the regulation of gene expression; functions as activator in the absence of oxidative stress. Down-regulates expression of target genes in response to oxida…
CAPNS1	Calpain small subunit 1; Regulatory subunit of the calcium-regulated non- lysosomal thiol-protease which catalyzes limited proteolysis of substrates involved in cytoskeletal remodeling and signal transduction; EF-hand domain containing (268 aa)
CASP4	Caspase-4; Inflammatory caspase. Essential effector of NLRP3 inflammasome- dependent CASP1 activation and IL1B and IL18 secretion in response to non-canonical activators, such as UVB radiation, cholera enterotoxin subunit B and cytosolic LPS. Independently of NLRP3 inflammasome and CASP1, promotes pyroptosis, through GSDMD cleavage and activation, and IL1A, IL18 and HMGB1 release in response to n…
CCDC47	Coiled-coil domain containing 47 (483 aa)
CD40	Tumor necrosis factor receptor superfamily member 5; Receptor for TNFSF5/CD40LG. Transduces TRAF6- and MAP3K8-mediated signals that activate ERK in macrophages and B cells, leading to induction of immunoglobulin secretion (277 aa)
CD79A	B-cell antigen receptor complex-associated protein alpha chain; Required in cooperation with CD79B for initiation of the signal transduction cascade activated by binding of antigen to the B-cell antigen receptor complex (BCR) which leads to internalization of the complex, trafficking to late endosomes and antigen presentation. Also required for BCR surface expression and for efficient differentia…
CGN	Cingulin; Probably plays a role in the formation and regulation of the tight junction (TJ) paracellular permeability barrier; Belongs to the cingulin family (1203 aa)
CHRM3	Muscarinic acetylcholine receptor M3; The muscarinic acetylcholine receptor mediates various cellular responses, including inhibition of adenylate cyclase, breakdown of phosphoinositides and modulation of potassium channels through the action of G proteins. Primary transducing effect is Pi turnover; Cholinergic receptors muscarinic (590 aa)
CLDN7	Claudin-7; Plays a major role in tight junction-specific obliteration of the intercellular space; Belongs to the claudin family (211 aa)
CLN8	Protein CLN8; Could play a role in cell proliferation during neuronal differentiation and in protection against cell death; TLC domain containing (286 aa)
CLRN1	Clarin-1; May have a role in the excitatory ribbon synapse junctions between hair cells and cochlear ganglion cells and presumably also in analogous synapses within the retina; Belongs to the clarin family (245 aa)
COX6B1	Cytochrome c oxidase subunit 6B1; Connects the two COX monomers into the physiological dimeric form; Mitochondrial complex IV: cytochrome c oxidase subunits (86 aa)
CREB3L1	Cyclic AMP-responsive element-binding protein 3-like protein 1; Transcription factor involved in unfolded protein response (UPR). Binds the DNA consensus sequence 5'-GTGXGCXGC-3'. In the absence of endoplasmic reticulum (ER) stress, inserted into ER membranes, with N-terminal DNA-binding and transcription activation domains oriented toward the cytosolic face of the membrane. In response to ER str…
CXCR2	C-X-C chemokine receptor type 2; Receptor for interleukin-8 which is a powerful neutrophil chemotactic factor. Binding of IL-8 to the receptor causes activation of neutrophils. This response is mediated via a G-protein that activates a phosphatidylinositol-calcium second messenger system. Binds to IL-8 with high affinity. Also binds with high affinity to CXCL3, GRO/MGSA and NAP-2 (360 aa)
DHCR7	7-dehydrocholesterol reductase; Production of cholesterol by reduction of C7-C8 double bond of 7-dehydrocholesterol (7-DHC); Belongs to the ERG4/ERG24 family (475 aa)
DPM3	Dolichol-phosphate mannosyltransferase subunit 3; Stabilizer subunit of the dolichol-phosphate mannose (DPM) synthase complex; tethers catalytic subunit DPM1 to the ER (122 aa)
EBP	3-beta-hydroxysteroid-Delta(8),Delta(7)-isomerase; Catalyzes the conversion of Delta(8)-sterols to their corresponding Delta(7)-isomers; Belongs to the EBP family (230 aa)
EFNA4	Ephrin-A4; Cell surface GPI-bound ligand for Eph receptors, a family of receptor tyrosine kinases which are crucial for migration, repulsion and adhesion during neuronal, vascular and epithelial development. Binds promiscuously Eph receptors residing on adjacent cells, leading to contact-dependent bidirectional signaling into neighboring cells. May play a role in the interaction between activated…
EIF3K	Eukaryotic translation initiation factor 3 subunit K; Component of the eukaryotic translation initiation factor 3 (eIF-3) complex, which is required for several steps in the initiation of protein synthesis. The eIF-3 complex associates with the 40S ribosome and facilitates the recruitment of eIF-1, eIF-1A, eIF-2:GTP:methionyl-tRNAi and eIF-5 to form the 43S pre- initiation complex (43S PIC). The …
ENPP4	Bis(5'-adenosyl)-triphosphatase ENPP4; Hydrolyzes extracellular Ap3A into AMP and ADP, and Ap4A into AMP and ATP. Ap3A and Ap4A are diadenosine polyphosphates thought to induce proliferation of vascular smooth muscle cells. Acts as a procoagulant, mediating platelet aggregation at the site of nascent thrombus via release of ADP from Ap3A and activation of ADP receptors (453 aa)
F11R	Junctional adhesion molecule A; Seems to play a role in epithelial tight junction formation. Appears early in primordial forms of cell junctions and recruits PARD3. The association of the PARD6- PARD3 complex may prevent the interaction of PARD3 with JAM1, thereby preventing tight junction assembly (By similarity). Plays a role in regulating monocyte transmigration involved in integrity of epithe…
FASN	Fatty acid synthase; Fatty acid synthetase catalyzes the formation of long- chain fatty acids from acetyl-CoA, malonyl-CoA and NADPH. This multifunctional protein has 7 catalytic activities and an acyl carrier protein; Seven-beta-strand methyltransferase motif containing (2511 aa)
FFAR2	Free fatty acid receptor 2; G protein-coupled receptor that is activated by a major product of dietary fiber digestion, the short chain fatty acids (SCFAs), and that plays a role in the regulation of whole-body energy homeostasis and in intestinal immunity. In omnivorous mammals, the short chain fatty acids acetate, propionate and butyrate are produced primarily by the gut microbiome that metabol…
FOXF2	Forkhead box protein F2; Probable transcription activator for a number of lung- specific genes; Forkhead boxes (444 aa)
GJA8	Gap junction alpha-8 protein; One gap junction consists of a cluster of closely packed pairs of transmembrane channels, the connexons, through which materials of low MW diffuse from one cell to a neighboring cell (433 aa)
GLP1R	Glucagon-like peptide 1 receptor; G-protein coupled receptor for glucagon-like peptide 1 (GLP-1). Ligand binding triggers activation of a signaling cascade that leads to the activation of adenylyl cyclase and increased intracellular cAMP levels. Plays a role in regulating insulin secretion in response to GLP-1 (By similarity) (463 aa)
GOLM1	Golgi membrane protein 1; Unknown. Cellular response protein to viral infection; Belongs to the GOLM1/CASC4 family (401 aa)
GPR101	Probable G-protein coupled receptor 101; Orphan receptor; G protein-coupled receptors, Class A orphans (508 aa)
GPR37L1	Prosaposin receptor GPR37L1; Receptor for the neuroprotective and glioprotective factor prosaposin. Ligand binding induces endocytosis, followed by an ERK phosphorylation cascade; G protein-coupled receptors, Class A orphans (481 aa)
GPR42	G-protein coupled receptor 42; Probable G protein-coupled receptor that may be activated by a major product of dietary fiber digestion, the short chain fatty acids (SCFAs), and that may play a role in the regulation of whole-body energy homeostasis and/or in intestinal immunity (346 aa)
GPR61	Probable G-protein coupled receptor 61; Orphan receptor; Belongs to the G-protein coupled receptor 1 family (451 aa)
HTR2C	5-hydroxytryptamine receptor 2C; G-protein coupled receptor for 5-hydroxytryptamine (serotonin). Also functions as a receptor for various drugs and psychoactive substances, including ergot alkaloid derivatives, 1- 2,5,-dimethoxy-4-iodophenyl-2-aminopropane (DOI) and lysergic acid diethylamide (LSD). Ligand binding causes a conformation change that triggers signaling via guanine nucleotide-binding…
IER3IP1	Immediate early response 3-interacting protein 1; May be implicated in the regulation of apoptosis. May be involved in protein transport between endoplasmic reticulum and Golgi apparatus (By similarity) (82 aa)
IL3RA	Interleukin-3 receptor subunit alpha; This is a receptor for interleukin-3; CD molecules (378 aa)
KASH5 [CCDC155]	Protein KASH5; As a component of the LINC (LInker of Nucleoskeleton and Cytoskeleton) complex, involved in the connection between the nuclear lamina and the cytoskeleton. The nucleocytoplasmic interactions established by the LINC complex play an important role in the transmission of mechanical forces across the nuclear envelope and in nuclear movement and positioning. Required for telomere attach…
LBR	Lamin-B receptor; Anchors the lamina and the heterochromatin to the inner nuclear membrane; Tudor domain containing (615 aa)
LDLRAD1	Low density lipoprotein receptor class A domain containing 1 (205 aa)
LEF1	Lymphoid enhancer-binding factor 1; Participates in the Wnt signaling pathway. Activates transcription of target genes in the presence of CTNNB1 and EP300. May play a role in hair cell differentiation and follicle morphogenesis. TLE1, TLE2, TLE3 and TLE4 repress transactivation mediated by LEF1 and CTNNB1. Regulates T-cell receptor alpha enhancer function. Binds DNA in a sequence-specific manner.…
LEUTX	PRD class homeoboxes and pseudogenes (168 aa)
LHFPL2	LHFPL tetraspan subfamily member 2 protein; Plays a role in female and male fertility. Involved in distal reproductive tract development; LHFPL tetraspan proteins (228 aa)
LRRFIP2	Leucine-rich repeat flightless-interacting protein 2; May function as activator of the canonical Wnt signaling pathway, in association with DVL3, upstream of CTNNB1/beta- catenin. Positively regulates Toll-like receptor (TLR) signaling in response to agonist probably by competing with the negative FLII regulator for MYD88-binding; Belongs to the LRRFIP family (721 aa)
MIF	Macrophage migration inhibitory factor; Pro-inflammatory cytokine. Involved in the innate immune response to bacterial pathogens. The expression of MIF at sites of inflammation suggests a role as mediator in regulating the function of macrophages in host defense. Counteracts the anti- inflammatory activity of glucocorticoids. Has phenylpyruvate tautomerase and dopachrome tautomerase activity (in …
MPRIP	Myosin phosphatase Rho-interacting protein; Targets myosin phosphatase to the actin cytoskeleton. Required for the regulation of the actin cytoskeleton by RhoA and ROCK1. Depletion leads to an increased number of stress fibers in smooth muscle cells through stabilization of actin fibers by phosphorylated myosin. Overexpression of MRIP as well as its F- actin-binding region leads to disassembly of…
MTCH2	Mitochondrial carrier homolog 2; The substrate transported is not yet known. Induces mitochondrial depolarization; Solute carriers (303 aa)
MTIF3	Translation initiation factor IF-3, mitochondrial; IF-3 binds to the 28S ribosomal subunit and shifts the equilibrum between 55S ribosomes and their 39S and 28S subunits in favor of the free subunits, thus enhancing the availability of 28S subunits on which protein synthesis initiation begins (278 aa)
MUC1	Mucin-1; The alpha subunit has cell adhesive properties. Can act both as an adhesion and an anti-adhesion protein. May provide a protective layer on epithelial cells against bacterial and enzyme attack; CD molecules (484 aa)
NCLN	Nicalin; May antagonize Nodal signaling and subsequent organization of axial structures during mesodermal patterning; Belongs to the nicastrin family (563 aa)
NFKB1	Nuclear factor NF-kappa-B p105 subunit; NF-kappa-B is a pleiotropic transcription factor present in almost all cell types and is the endpoint of a series of signal transduction events that are initiated by a vast array of stimuli related to many biological processes such as inflammation, immunity, differentiation, cell growth, tumorigenesis and apoptosis. NF-kappa-B is a homo- or heterodimeric co…
NHP2	H/ACA ribonucleoprotein complex subunit 2; Required for ribosome biogenesis and telomere maintenance. Part of the H/ACA small nucleolar ribonucleoprotein (H/ACA snoRNP) complex, which catalyzes pseudouridylation of rRNA. This involves the isomerization of uridine such that the ribose is subsequently attached to C5, instead of the normal N1. Each rRNA can contain up to 100 pseudouridine ("psi") re…
NOMO1	Nodal modulator 1; May antagonize Nodal signaling (1222 aa)
PACC1 [TMEM206]	Transmembrane protein 206 (411 aa)
PDCD1LG2	Programmed cell death 1 ligand 2; Involved in the costimulatory signal, essential for T- cell proliferation and IFNG production in a PDCD1-independent manner. Interaction with PDCD1 inhibits T-cell proliferation by blocking cell cycle progression and cytokine production (By similarity); Belongs to the immunoglobulin superfamily. BTN/MOG family (273 aa)
PHPT1	14 kDa phosphohistidine phosphatase; Exhibits phosphohistidine phosphatase activity; Protein phosphatases (125 aa)
PLEKHG3	Pleckstrin homology and RhoGEF domain containing G3 (1163 aa)
POLE4	DNA polymerase epsilon subunit 4; May play a role in allowing polymerase epsilon to carry out its replication and/or repair function; DNA polymerases (117 aa)
POLR2I	DNA-directed RNA polymerase II subunit RPB9; DNA-dependent RNA polymerase catalyzes the transcription of DNA into RNA using the four ribonucleoside triphosphates as substrates. Component of RNA polymerase II which synthesizes mRNA precursors and many functional non-coding RNAs. Pol II is the central component of the basal RNA polymerase II transcription machinery. It is composed of mobile element…
PPP1R9A	Neurabin-1; Binds to actin filaments (F-actin) and shows cross- linking activity. Binds along the sides of the F-actin. May be involved in neurite formation. Inhibits protein phosphatase 1- alpha activity (By similarity); PDZ domain containing (1374 aa)
PSCA	Prostate stem cell antigen; May be involved in the regulation of cell proliferation. Has a cell-proliferation inhibition activity in vitro; LY6/PLAUR domain containing (114 aa)
PSENEN	Gamma-secretase subunit PEN-2; Essential subunit of the gamma-secretase complex, an endoprotease complex that catalyzes the intramembrane cleavage of integral membrane proteins such as Notch receptors and APP (amyloid-beta precursor protein). The gamma-secretase complex plays a role in Notch and Wnt signaling cascades and regulation of downstream processes via its role in processing key regulator…
PVR	Poliovirus receptor; Mediates NK cell adhesion and triggers NK cell effector functions. Binds two different NK cell receptors: CD96 and CD226. These interactions accumulates at the cell-cell contact site, leading to the formation of a mature immunological synapse between NK cell and target cell. This may trigger adhesion and secretion of lytic granules and IFN-gamma and activate cytoxicity of act…
RABAC1	Prenylated Rab acceptor protein 1; General Rab protein regulator required for vesicle formation from the Golgi complex. May control vesicle docking and fusion by mediating the action of Rab GTPases to the SNARE complexes. In addition it inhibits the removal of Rab GTPases from the membrane by GDI; Belongs to the PRA1 family (185 aa)
RBM42	RNA-binding protein 42; Binds (via the RRM domain) to the 3'-untranslated region (UTR) of CDKN1A mRNA; RNA binding motif containing (480 aa)
RMDN3	Regulator of microtubule dynamics protein 3; Involved in cellular calcium homeostasis regulation. May participate in differentiation and apoptosis of keratinocytes. Overexpression induces apoptosis; Belongs to the RMDN family (470 aa)
RNF185	E3 ubiquitin-protein ligase RNF185; E3 ubiquitin-protein ligase that regulates selective mitochondrial autophagy by mediating 'Lys-63'-linked polyubiquitination of BNIP1. Acts in the endoplasmic reticulum (ER)-associated degradation (ERAD) pathway, which targets misfolded proteins that accumulate in the endoplasmic reticulum (ER) for ubiquitination and subsequent proteasome-mediated degradation. …
RTKN	Rhotekin; Mediates Rho signaling to activate NF-kappa-B and may confer increased resistance to apoptosis to cells in gastric tumorigenesis. May play a novel role in the organization of septin structures; Pleckstrin homology domain containing (563 aa)
RUVBL2	RuvB-like 2; Involved in the endoplasmic reticulum (ER)-associated degradation (ERAD) pathway where it negatively regulates expression of ER stress response genes; Belongs to the RuvB family (463 aa)
SCAMP4	Secretory carrier-associated membrane protein 4; Probably involved in membrane protein trafficking; Secretory carrier membrane proteins (229 aa)
SEC61A1	Protein transport protein Sec61 subunit alpha isoform 1; Plays a crucial role in the insertion of secretory and membrane polypeptides into the ER. Required for assembly of membrane and secretory proteins. Tightly associated with membrane- bound ribosomes, either directly or through adapter proteins. Plays a role in pronephric kidney tubule development (By similarity); Belongs to the SecY/SEC61-al…
SHISA3	Protein shisa-3 homolog; Plays an essential role in the maturation of presomitic mesoderm cells by individual attenuation of both FGF and WNT signaling; Shisa family members (238 aa)
SLC10A1	Sodium/bile acid cotransporter; The hepatic sodium/bile acid uptake system exhibits broad substrate specificity and transports various non-bile acid organic compounds as well. It is strictly dependent on the extracellular presence of sodium; Belongs to the bile acid:sodium symporter (BASS) (TC 2.A.28) family (349 aa)
SLC12A7	Solute carrier family 12 member 7; Mediates electroneutral potassium-chloride cotransport when activated by cell swelling. May mediate K(+) uptake into Deiters' cells in the cochlea and contribute to K(+) recycling in the inner ear. Important for the survival of cochlear outer and inner hair cells and the maintenance of the organ of Corti. May be required for basolateral Cl(-) extrusion in the ki…
SLC13A4	Solute carrier family 13 member 4; Sodium/sulfate cotransporter that mediates sulfate reabsorption in the high endothelial venules (HEV); Solute carriers (626 aa)
SLC22A1	Solute carrier family 22 member 1; Translocates a broad array of organic cations with various structures and molecular weights including the model compounds 1-methyl-4-phenylpyridinium (MPP), tetraethylammonium (TEA), N-1-methylnicotinamide (NMN), 4-(4-(dimethylamino)styryl)- N-methylpyridinium (ASP), the endogenous compounds choline, guanidine, histamine, epinephrine, adrenaline, noradrenaline a…
SLC22A2	Solute carrier family 22 member 2; Mediates tubular uptake of organic compounds from circulation. Mediates the influx of agmatine, dopamine, noradrenaline (norepinephrine), serotonin, choline, famotidine, ranitidine, histamin, creatinine, amantadine, memantine, acriflavine, 4-[4-(dimethylamino)-styryl]-N-methylpyridinium ASP, amiloride, metformin, N-1-methylnicotinamide (NMN), tetraethylammonium …
SLC41A1	Solute carrier family 41 member 1; Acts as a magnesium transporter that is responsive to magnesium balance; Solute carriers (513 aa)
STOML2	Stomatin-like protein 2, mitochondrial; Mitochondrial protein that probably regulates the biogenesis and the activity of mitochondria. Stimulates cardiolipin biosynthesis, binds cardiolipin-enriched membranes where it recruits and stabilizes some proteins including prohibitin and may therefore act in the organization of functional microdomains in mitochondrial membranes. Through regulation of the…
SUSD3	Sushi domain-containing protein 3; May play a role in breast tumorigenesis by promoting estrogen-dependent cell proliferation, cell-cell interactions and migration; Sushi domain containing (255 aa)
SYNE4	Nesprin-4; As a component of the LINC (LInker of Nucleoskeleton and Cytoskeleton) complex, involved in the connection between the nuclear lamina and the cytoskeleton. The nucleocytoplasmic interactions established by the LINC complex play an important role in the transmission of mechanical forces across the nuclear envelope and in nuclear movement and positioning (By similarity). Behaves as a kin…
TACR1	Substance-P receptor; This is a receptor for the tachykinin neuropeptide substance P. It is probably associated with G proteins that activate a phosphatidylinositol-calcium second messenger system. The rank order of affinity of this receptor to tachykinins is: substance P > substance K > neuromedin-K (407 aa)
TBCB	Tubulin-folding cofactor B; Binds to alpha-tubulin folding intermediates after their interaction with cytosolic chaperonin in the pathway leading from newly synthesized tubulin to properly folded heterodimer. Involved in regulation of tubulin heterodimer dissociation. May function as a negative regulator of axonal growth (By similarity); Belongs to the TBCB family (244 aa)
TEX29	Testis-expressed protein 29; Testis expressed 29 (151 aa)
TMCO1	Calcium load-activated calcium channel; Calcium-selective channel required to prevent calcium stores from overfilling, thereby playing a key role in calcium homeostasis. In response to endoplasmic reticulum overloading, assembles into a homotetramer, forming a functional calcium-selective channel, regulating the calcium content in endoplasmic reticulum store (239 aa)
TMEM147	Transmembrane protein 147 (224 aa)
TMEM14B	Transmembrane protein 14B (151 aa)
TMEM237	Transmembrane protein 237; Component of the transition zone in primary cilia. Required for ciliogenesis; Belongs to the TMEM237 family (408 aa)
TMEM248	Transmembrane protein 248 (314 aa)
TMEM252	Transmembrane protein 252 (170 aa)
TMEM42	Transmembrane protein 42 (159 aa)
TMEM52B	Transmembrane protein 52B (183 aa)
TPI1	Triosephosphate isomerase 1; Belongs to the triosephosphate isomerase family (286 aa)
TRAPPC3	Trafficking protein particle complex subunit 3; May play a role in vesicular transport from endoplasmic reticulum to Golgi; Trafficking protein particle complex (188 aa)
TRPC6	Short transient receptor potential channel 6; Thought to form a receptor-activated non-selective calcium permeant cation channel. Probably is operated by a phosphatidylinositol second messenger system activated by receptor tyrosine kinases or G-protein coupled receptors. Activated by diacylglycerol (DAG) in a membrane-delimited fashion, independently of protein kinase C. Seems not to be activated…
TSPAN12	Tetraspanin-12; Regulator of cell surface receptor signal transduction. Plays a central role in retinal vascularization by regulating norrin (NDP) signal transduction. Acts in concert with norrin (NDP) to promote FZD4 multimerization and subsequent activation of FZD4, leading to promote accumulation of beta-catenin (CTNNB1) and stimulate LEF/TCF-mediated transcriptional programs. Suprisingly, it …
YIPF6	Protein YIPF6; May be required for stable YIPF1 and YIPF2 protein expression; Yip1 domain containing (236 aa)

## Sheet: String-db_Significant_Pathways
GO Molecular Function terms
#term ID	term description	observed gene count	background gene count	strength	false discovery rate	matching proteins in your network (IDs)	matching proteins in your network (labels)
GO:0015296	anion:cation symporter activity	4	20	1.6	0.0022	9606.ENSP00000264930,9606.ENSP00000297282,9606.ENSP00000355920,9606.ENSP00000355930	SLC12A7,SLC13A4,SLC22A2,SLC22A1
GO:0015373	anion:sodium symporter activity	3	14	1.63	0.0151	9606.ENSP00000297282,9606.ENSP00000355920,9606.ENSP00000355930	SLC13A4,SLC22A2,SLC22A1
GO:0015377	cation:chloride symporter activity	3	17	1.55	0.0166	9606.ENSP00000264930,9606.ENSP00000355920,9606.ENSP00000355930	SLC12A7,SLC22A2,SLC22A1
GO:0004888	transmembrane signaling receptor activity	16	1226	0.42	0.0236	9606.ENSP00000221972,9606.ENSP00000255380,9606.ENSP00000276198,9606.ENSP00000298110,9606.ENSP00000303522,9606.ENSP00000319635,9606.ENSP00000327890,9606.ENSP00000351805,9606.ENSP00000356251,9606.ENSP00000361359,9606.ENSP00000362353,9606.ENSP00000414378,9606.ENSP00000417052,9606.ENSP00000432456,9606.ENSP00000473159,9606.ENSP00000473212	CD79A,CHRM3,HTR2C,GPR101,TACR1,CXCR2,IL3RA,AVPR2,GPR37L1,CD40,GLP1R,EFNA4,EBP,GPR61,FFAR2,GPR42
GO:0005277	acetylcholine transmembrane transporter activity	2	3	2.12	0.0236	9606.ENSP00000355920,9606.ENSP00000355930	SLC22A2,SLC22A1
GO:0005330	dopamine:sodium symporter activity	2	5	1.9	0.0236	9606.ENSP00000355920,9606.ENSP00000355930	SLC22A2,SLC22A1
GO:0005334	norepinephrine:sodium symporter activity	2	3	2.12	0.0236	9606.ENSP00000355920,9606.ENSP00000355930	SLC22A2,SLC22A1
GO:0008513	secondary active organic cation transmembrane transporter activity	2	3	2.12	0.0236	9606.ENSP00000355920,9606.ENSP00000355930	SLC22A2,SLC22A1
GO:0008528	G protein-coupled peptide receptor activity	5	132	0.88	0.0236	9606.ENSP00000303522,9606.ENSP00000319635,9606.ENSP00000351805,9606.ENSP00000356251,9606.ENSP00000362353	TACR1,CXCR2,AVPR2,GPR37L1,GLP1R
GO:0015294	solute:cation symporter activity	5	110	0.96	0.0236	9606.ENSP00000216540,9606.ENSP00000264930,9606.ENSP00000297282,9606.ENSP00000355920,9606.ENSP00000355930	SLC10A1,SLC12A7,SLC13A4,SLC22A2,SLC22A1
GO:0015370	solute:sodium symporter activity	4	82	0.99	0.0236	9606.ENSP00000216540,9606.ENSP00000297282,9606.ENSP00000355920,9606.ENSP00000355930	SLC10A1,SLC13A4,SLC22A2,SLC22A1
GO:0015651	quaternary ammonium group transmembrane transporter activity	2	8	1.7	0.0236	9606.ENSP00000355920,9606.ENSP00000355930	SLC22A2,SLC22A1
GO:0016628	oxidoreductase activity, acting on the CH-CH group of donors, NAD or NADP as acceptor	3	26	1.36	0.0236	9606.ENSP00000304592,9606.ENSP00000339883,9606.ENSP00000347717	FASN,LBR,DHCR7
GO:0038023	signaling receptor activity	18	1429	0.4	0.0236	9606.ENSP00000221972,9606.ENSP00000255380,9606.ENSP00000265165,9606.ENSP00000276198,9606.ENSP00000298110,9606.ENSP00000303522,9606.ENSP00000319635,9606.ENSP00000327890,9606.ENSP00000351805,9606.ENSP00000356251,9606.ENSP00000361359,9606.ENSP00000362353,9606.ENSP00000402060,9606.ENSP00000414378,9606.ENSP00000417052,9606.ENSP00000432456,9606.ENSP00000473159,9606.ENSP00000473212	CD79A,CHRM3,LEF1,HTR2C,GPR101,TACR1,CXCR2,IL3RA,AVPR2,GPR37L1,CD40,GLP1R,PVR,EFNA4,EBP,GPR61,FFAR2,GPR42
GO:0015291	secondary active transmembrane transporter activity	6	235	0.71	0.0268	9606.ENSP00000216540,9606.ENSP00000264930,9606.ENSP00000297282,9606.ENSP00000355920,9606.ENSP00000355930,9606.ENSP00000356105	SLC10A1,SLC12A7,SLC13A4,SLC22A2,SLC22A1,SLC41A1
GO:0015081	sodium ion transmembrane transporter activity	5	164	0.78	0.0291	9606.ENSP00000216540,9606.ENSP00000297282,9606.ENSP00000355920,9606.ENSP00000355930,9606.ENSP00000356105	SLC10A1,SLC13A4,SLC22A2,SLC22A1,SLC41A1
GO:0016860	intramolecular oxidoreductase activity	3	47	1.11	0.0335	9606.ENSP00000215754,9606.ENSP00000229270,9606.ENSP00000417052	MIF,TPI1,EBP
GO:0008227	G protein-coupled amine receptor activity	3	48	1.1	0.034	9606.ENSP00000255380,9606.ENSP00000276198,9606.ENSP00000298110	CHRM3,HTR2C,GPR101
GO:0016863	intramolecular oxidoreductase activity, transposing C=C bonds	2	12	1.52	0.034	9606.ENSP00000215754,9606.ENSP00000417052	MIF,EBP
GO:0043022	ribosome binding	3	50	1.08	0.034	9606.ENSP00000243253,9606.ENSP00000248342,9606.ENSP00000370508	SEC61A1,EIF3K,MTIF3
GO:0046873	metal ion transmembrane transporter activity	8	458	0.54	0.034	9606.ENSP00000216540,9606.ENSP00000264930,9606.ENSP00000297282,9606.ENSP00000340913,9606.ENSP00000355920,9606.ENSP00000355930,9606.ENSP00000356105,9606.ENSP00000480514	SLC10A1,SLC12A7,SLC13A4,TRPC6,SLC22A2,SLC22A1,SLC41A1,TMCO1
GO:1901618	organic hydroxy compound transmembrane transporter activity	3	48	1.1	0.034	9606.ENSP00000216540,9606.ENSP00000355920,9606.ENSP00000355930	SLC10A1,SLC22A2,SLC22A1
GO:0004930	G protein-coupled receptor activity	11	824	0.43	0.0393	9606.ENSP00000255380,9606.ENSP00000276198,9606.ENSP00000298110,9606.ENSP00000303522,9606.ENSP00000319635,9606.ENSP00000351805,9606.ENSP00000356251,9606.ENSP00000362353,9606.ENSP00000432456,9606.ENSP00000473159,9606.ENSP00000473212	CHRM3,HTR2C,GPR101,TACR1,CXCR2,AVPR2,GPR37L1,GLP1R,GPR61,FFAR2,GPR42
GO:0022890	inorganic cation transmembrane transporter activity	9	598	0.48	0.0426	9606.ENSP00000216540,9606.ENSP00000246554,9606.ENSP00000264930,9606.ENSP00000297282,9606.ENSP00000340913,9606.ENSP00000355920,9606.ENSP00000355930,9606.ENSP00000356105,9606.ENSP00000480514	SLC10A1,COX6B1,SLC12A7,SLC13A4,TRPC6,SLC22A2,SLC22A1,SLC41A1,TMCO1
GO:0015077	monovalent inorganic cation transmembrane transporter activity	7	390	0.55	0.0451	9606.ENSP00000216540,9606.ENSP00000246554,9606.ENSP00000264930,9606.ENSP00000297282,9606.ENSP00000355920,9606.ENSP00000355930,9606.ENSP00000356105	SLC10A1,COX6B1,SLC12A7,SLC13A4,SLC22A2,SLC22A1,SLC41A1
GO Cellular Component terms
#term ID	term description	observed gene count	background gene count	strength	false discovery rate	matching proteins in your network (IDs)	matching proteins in your network (labels)
GO:0031224	intrinsic component of membrane	69	5316	0.41	2.48e-16	9606.ENSP00000216540,9606.ENSP00000221972,9606.ENSP00000222008,9606.ENSP00000222284,9606.ENSP00000222747,9606.ENSP00000225726,9606.ENSP00000243253,9606.ENSP00000246117,9606.ENSP00000255380,9606.ENSP00000256433,9606.ENSP00000260385,9606.ENSP00000264930,9606.ENSP00000276198,9606.ENSP00000283547,9606.ENSP00000287667,9606.ENSP00000297282,9606.ENSP00000298110,9606.ENSP00000301258,9606.ENSP00000303222,…	SLC10A1,CD79A,RABAC1,TMEM147,TSPAN12,CCDC47,SEC61A1,NCLN,CHRM3,IER3IP1,RMDN3,SLC12A7,HTR2C,TEX29,NOMO1,SLC13A4,GPR101,PSCA,MTCH2,TACR1,TMEM42,SCAMP4,SYNE4,ENPP4,CXCR2,RNF185,SHISA3,IL3RA,CLN8,CLRN1,LBR,TMEM248,TRPC6,DHCR7,AVPR2,CLDN7,SLC22A2,SLC22A1,SLC41A1,GPR37L1,F11R,DPM3,GJA8,LDLRAD1,CD40,GLP1R,SUSD3,TMEM252,LHFPL2,TMEM52B,GOLM1,ABHD16A,PDCD1LG2,TMEM237,BCAP31,PVR,CCDC155,EFNA4,EBP,YIPF6,TMEM…
GO:0016021	integral component of membrane	67	5155	0.41	8.13e-16	9606.ENSP00000216540,9606.ENSP00000221972,9606.ENSP00000222008,9606.ENSP00000222284,9606.ENSP00000222747,9606.ENSP00000225726,9606.ENSP00000243253,9606.ENSP00000246117,9606.ENSP00000255380,9606.ENSP00000256433,9606.ENSP00000260385,9606.ENSP00000264930,9606.ENSP00000276198,9606.ENSP00000283547,9606.ENSP00000287667,9606.ENSP00000297282,9606.ENSP00000298110,9606.ENSP00000303222,9606.ENSP00000303522,…	SLC10A1,CD79A,RABAC1,TMEM147,TSPAN12,CCDC47,SEC61A1,NCLN,CHRM3,IER3IP1,RMDN3,SLC12A7,HTR2C,TEX29,NOMO1,SLC13A4,GPR101,MTCH2,TACR1,TMEM42,SCAMP4,SYNE4,ENPP4,CXCR2,RNF185,SHISA3,IL3RA,CLN8,CLRN1,LBR,TMEM248,TRPC6,DHCR7,AVPR2,CLDN7,SLC22A2,SLC22A1,SLC41A1,GPR37L1,F11R,DPM3,GJA8,LDLRAD1,CD40,GLP1R,SUSD3,TMEM252,LHFPL2,TMEM52B,GOLM1,ABHD16A,PDCD1LG2,TMEM237,BCAP31,PVR,CCDC155,EBP,YIPF6,TMEM14B,GPR61,T…
GO:0016020	membrane	77	8420	0.26	8.28e-11	9606.ENSP00000216540,9606.ENSP00000221972,9606.ENSP00000222008,9606.ENSP00000222284,9606.ENSP00000222747,9606.ENSP00000225726,9606.ENSP00000243253,9606.ENSP00000246117,9606.ENSP00000246533,9606.ENSP00000246554,9606.ENSP00000255380,9606.ENSP00000256433,9606.ENSP00000260385,9606.ENSP00000264930,9606.ENSP00000271636,9606.ENSP00000276198,9606.ENSP00000283547,9606.ENSP00000287667,9606.ENSP00000297282,…	SLC10A1,CD79A,RABAC1,TMEM147,TSPAN12,CCDC47,SEC61A1,NCLN,CAPNS1,COX6B1,CHRM3,IER3IP1,RMDN3,SLC12A7,CGN,HTR2C,TEX29,NOMO1,SLC13A4,GPR101,PSCA,MTCH2,TACR1,FASN,TMEM42,SCAMP4,SYNE4,ENPP4,CXCR2,RNF185,SHISA3,IL3RA,CLN8,CLRN1,LBR,TMEM248,TRPC6,DHCR7,STOML2,AVPR2,CLDN7,SLC22A2,SLC22A1,SLC41A1,GPR37L1,F11R,DPM3,GJA8,LDLRAD1,CD40,GLP1R,SUSD3,TMEM252,LHFPL2,TMEM52B,GOLM1,ABHD16A,PDCD1LG2,TMEM237,CASP4,BCA…
GO:0031226	intrinsic component of plasma membrane	26	1641	0.5	7.75e-06	9606.ENSP00000216540,9606.ENSP00000221972,9606.ENSP00000222747,9606.ENSP00000255380,9606.ENSP00000264930,9606.ENSP00000276198,9606.ENSP00000297282,9606.ENSP00000298110,9606.ENSP00000303522,9606.ENSP00000319635,9606.ENSP00000340913,9606.ENSP00000351805,9606.ENSP00000355920,9606.ENSP00000355930,9606.ENSP00000358238,9606.ENSP00000361359,9606.ENSP00000362353,9606.ENSP00000373364,9606.ENSP00000392330,…	SLC10A1,CD79A,TSPAN12,CHRM3,SLC12A7,HTR2C,SLC13A4,GPR101,TACR1,CXCR2,TRPC6,AVPR2,SLC22A2,SLC22A1,GJA8,CD40,GLP1R,GOLM1,BCAP31,PVR,EFNA4,EBP,PSENEN,FFAR2,GPR42,MUC1
GO:0005887	integral component of plasma membrane	25	1564	0.5	9.89e-06	9606.ENSP00000216540,9606.ENSP00000221972,9606.ENSP00000222747,9606.ENSP00000255380,9606.ENSP00000264930,9606.ENSP00000276198,9606.ENSP00000297282,9606.ENSP00000298110,9606.ENSP00000303522,9606.ENSP00000319635,9606.ENSP00000340913,9606.ENSP00000351805,9606.ENSP00000355920,9606.ENSP00000355930,9606.ENSP00000358238,9606.ENSP00000361359,9606.ENSP00000362353,9606.ENSP00000373364,9606.ENSP00000392330,…	SLC10A1,CD79A,TSPAN12,CHRM3,SLC12A7,HTR2C,SLC13A4,GPR101,TACR1,CXCR2,TRPC6,AVPR2,SLC22A2,SLC22A1,GJA8,CD40,GLP1R,GOLM1,BCAP31,PVR,EBP,PSENEN,FFAR2,GPR42,MUC1
GO:0042175	nuclear outer membrane-endoplasmic reticulum membrane network	17	1043	0.51	0.00086	9606.ENSP00000222284,9606.ENSP00000243253,9606.ENSP00000246117,9606.ENSP00000256433,9606.ENSP00000316130,9606.ENSP00000320508,9606.ENSP00000326445,9606.ENSP00000328182,9606.ENSP00000347717,9606.ENSP00000357384,9606.ENSP00000388566,9606.ENSP00000392330,9606.ENSP00000404220,9606.ENSP00000417052,9606.ENSP00000468411,9606.ENSP00000480514,9606.ENSP00000481956	TMEM147,SEC61A1,NCLN,IER3IP1,SYNE4,RNF185,SHISA3,CLN8,DHCR7,DPM3,CASP4,BCAP31,CCDC155,EBP,PSENEN,TMCO1,CREB3L1
GO:0071944	cell periphery	45	5254	0.23	0.0018	9606.ENSP00000216540,9606.ENSP00000221972,9606.ENSP00000222008,9606.ENSP00000222747,9606.ENSP00000246533,9606.ENSP00000255380,9606.ENSP00000264930,9606.ENSP00000271636,9606.ENSP00000276198,9606.ENSP00000297282,9606.ENSP00000298110,9606.ENSP00000301258,9606.ENSP00000303522,9606.ENSP00000304592,9606.ENSP00000318066,9606.ENSP00000319635,9606.ENSP00000327890,9606.ENSP00000329158,9606.ENSP00000340913,…	SLC10A1,CD79A,RABAC1,TSPAN12,CAPNS1,CHRM3,SLC12A7,CGN,HTR2C,SLC13A4,GPR101,PSCA,TACR1,FASN,ENPP4,CXCR2,IL3RA,CLRN1,TRPC6,STOML2,AVPR2,CLDN7,SLC22A2,SLC22A1,SLC41A1,GPR37L1,F11R,GJA8,CD40,GLP1R,SUSD3,LHFPL2,GOLM1,PDCD1LG2,CASP4,BCAP31,PVR,PPP1R9A,EFNA4,EBP,GPR61,PSENEN,FFAR2,GPR42,MUC1
GO:0005886	plasma membrane	44	5159	0.23	0.0023	9606.ENSP00000216540,9606.ENSP00000221972,9606.ENSP00000222008,9606.ENSP00000222747,9606.ENSP00000246533,9606.ENSP00000255380,9606.ENSP00000264930,9606.ENSP00000271636,9606.ENSP00000276198,9606.ENSP00000297282,9606.ENSP00000298110,9606.ENSP00000301258,9606.ENSP00000303522,9606.ENSP00000304592,9606.ENSP00000318066,9606.ENSP00000319635,9606.ENSP00000327890,9606.ENSP00000329158,9606.ENSP00000340913,…	SLC10A1,CD79A,RABAC1,TSPAN12,CAPNS1,CHRM3,SLC12A7,CGN,HTR2C,SLC13A4,GPR101,PSCA,TACR1,FASN,ENPP4,CXCR2,IL3RA,CLRN1,TRPC6,STOML2,AVPR2,CLDN7,SLC22A2,SLC22A1,SLC41A1,GPR37L1,F11R,GJA8,CD40,GLP1R,SUSD3,LHFPL2,GOLM1,PDCD1LG2,CASP4,BCAP31,PVR,EFNA4,EBP,GPR61,PSENEN,FFAR2,GPR42,MUC1
GO:0005789	endoplasmic reticulum membrane	15	1022	0.47	0.006	9606.ENSP00000222284,9606.ENSP00000243253,9606.ENSP00000246117,9606.ENSP00000256433,9606.ENSP00000320508,9606.ENSP00000326445,9606.ENSP00000328182,9606.ENSP00000347717,9606.ENSP00000357384,9606.ENSP00000388566,9606.ENSP00000392330,9606.ENSP00000417052,9606.ENSP00000468411,9606.ENSP00000480514,9606.ENSP00000481956	TMEM147,SEC61A1,NCLN,IER3IP1,RNF185,SHISA3,CLN8,DHCR7,DPM3,CASP4,BCAP31,EBP,PSENEN,TMCO1,CREB3L1
GO:0031301	integral component of organelle membrane	8	310	0.71	0.006	9606.ENSP00000243253,9606.ENSP00000256433,9606.ENSP00000316130,9606.ENSP00000339883,9606.ENSP00000347717,9606.ENSP00000357384,9606.ENSP00000392330,9606.ENSP00000480514	SEC61A1,IER3IP1,SYNE4,LBR,DHCR7,DPM3,BCAP31,TMCO1
GO:0098827	endoplasmic reticulum subcompartment	15	1025	0.47	0.006	9606.ENSP00000222284,9606.ENSP00000243253,9606.ENSP00000246117,9606.ENSP00000256433,9606.ENSP00000320508,9606.ENSP00000326445,9606.ENSP00000328182,9606.ENSP00000347717,9606.ENSP00000357384,9606.ENSP00000388566,9606.ENSP00000392330,9606.ENSP00000417052,9606.ENSP00000468411,9606.ENSP00000480514,9606.ENSP00000481956	TMEM147,SEC61A1,NCLN,IER3IP1,RNF185,SHISA3,CLN8,DHCR7,DPM3,CASP4,BCAP31,EBP,PSENEN,TMCO1,CREB3L1
GO:0005640	nuclear outer membrane	3	25	1.38	0.0081	9606.ENSP00000316130,9606.ENSP00000347717,9606.ENSP00000404220	SYNE4,DHCR7,CCDC155
GO:0005783	endoplasmic reticulum	20	1796	0.35	0.0116	9606.ENSP00000222284,9606.ENSP00000225726,9606.ENSP00000243253,9606.ENSP00000246117,9606.ENSP00000256433,9606.ENSP00000320508,9606.ENSP00000326445,9606.ENSP00000328182,9606.ENSP00000347717,9606.ENSP00000351805,9606.ENSP00000357384,9606.ENSP00000373364,9606.ENSP00000388566,9606.ENSP00000392330,9606.ENSP00000417052,9606.ENSP00000417573,9606.ENSP00000468411,9606.ENSP00000480332,9606.ENSP00000480514,…	TMEM147,CCDC47,SEC61A1,NCLN,IER3IP1,RNF185,SHISA3,CLN8,DHCR7,AVPR2,DPM3,GOLM1,CASP4,BCAP31,EBP,YIPF6,PSENEN,TRAPPC3,TMCO1,CREB3L1
GO:0030176	integral component of endoplasmic reticulum membrane	5	147	0.83	0.0192	9606.ENSP00000243253,9606.ENSP00000347717,9606.ENSP00000357384,9606.ENSP00000392330,9606.ENSP00000480514	SEC61A1,DHCR7,DPM3,BCAP31,TMCO1
GO:0034993	meiotic nuclear membrane microtubule tethering complex	2	8	1.7	0.0197	9606.ENSP00000316130,9606.ENSP00000404220	SYNE4,CCDC155
GO:0036057	slit diaphragm	2	9	1.65	0.0197	9606.ENSP00000340913,9606.ENSP00000357005	TRPC6,F11R
GO:0031090	organelle membrane	29	3337	0.24	0.0199	9606.ENSP00000222284,9606.ENSP00000243253,9606.ENSP00000246117,9606.ENSP00000246554,9606.ENSP00000256433,9606.ENSP00000260385,9606.ENSP00000303222,9606.ENSP00000316130,9606.ENSP00000318066,9606.ENSP00000319635,9606.ENSP00000320508,9606.ENSP00000326445,9606.ENSP00000328182,9606.ENSP00000339883,9606.ENSP00000347717,9606.ENSP00000348886,9606.ENSP00000351805,9606.ENSP00000357384,9606.ENSP00000369702,…	TMEM147,SEC61A1,NCLN,COX6B1,IER3IP1,RMDN3,MTCH2,SYNE4,ENPP4,CXCR2,RNF185,SHISA3,CLN8,LBR,DHCR7,STOML2,AVPR2,DPM3,LHFPL2,CASP4,BCAP31,CCDC155,EBP,YIPF6,GPR61,PSENEN,TRAPPC3,TMCO1,CREB3L1
GO:0031984	organelle subcompartment	17	1616	0.32	0.0339	9606.ENSP00000222284,9606.ENSP00000243253,9606.ENSP00000246117,9606.ENSP00000256433,9606.ENSP00000320508,9606.ENSP00000326445,9606.ENSP00000328182,9606.ENSP00000347717,9606.ENSP00000357384,9606.ENSP00000388566,9606.ENSP00000392330,9606.ENSP00000417052,9606.ENSP00000417573,9606.ENSP00000468411,9606.ENSP00000480332,9606.ENSP00000480514,9606.ENSP00000481956	TMEM147,SEC61A1,NCLN,IER3IP1,RNF185,SHISA3,CLN8,DHCR7,DPM3,CASP4,BCAP31,EBP,YIPF6,PSENEN,TRAPPC3,TMCO1,CREB3L1
GO:0012505	endomembrane system	34	4347	0.19	0.0387	9606.ENSP00000215754,9606.ENSP00000221972,9606.ENSP00000222008,9606.ENSP00000222284,9606.ENSP00000225726,9606.ENSP00000226574,9606.ENSP00000243253,9606.ENSP00000246117,9606.ENSP00000256433,9606.ENSP00000304592,9606.ENSP00000316130,9606.ENSP00000318066,9606.ENSP00000319635,9606.ENSP00000320508,9606.ENSP00000326445,9606.ENSP00000328182,9606.ENSP00000339883,9606.ENSP00000347717,9606.ENSP00000351805,…	MIF,CD79A,RABAC1,TMEM147,CCDC47,NFKB1,SEC61A1,NCLN,IER3IP1,FASN,SYNE4,ENPP4,CXCR2,RNF185,SHISA3,CLN8,LBR,DHCR7,AVPR2,DPM3,LHFPL2,GOLM1,PDCD1LG2,CASP4,BCAP31,CCDC155,EBP,YIPF6,GPR61,PSENEN,TRAPPC3,TMCO1,CREB3L1,MUC1
GO:0031968	organelle outer membrane	5	203	0.69	0.0436	9606.ENSP00000260385,9606.ENSP00000316130,9606.ENSP00000320508,9606.ENSP00000347717,9606.ENSP00000404220	RMDN3,SYNE4,RNF185,DHCR7,CCDC155
GO:0016323	basolateral plasma membrane	5	213	0.67	0.0494	9606.ENSP00000216540,9606.ENSP00000255380,9606.ENSP00000353475,9606.ENSP00000355930,9606.ENSP00000356105	SLC10A1,CHRM3,CLDN7,SLC22A1,SLC41A1
UniProt Annotated Keyword terms
#term ID	term description	observed gene count	background gene count	strength	false discovery rate	matching proteins in your network (IDs)	matching proteins in your network (labels)
KW-1133	Transmembrane helix	67	4950	0.43	1.07e-16	9606.ENSP00000216540,9606.ENSP00000221972,9606.ENSP00000222008,9606.ENSP00000222284,9606.ENSP00000222747,9606.ENSP00000225726,9606.ENSP00000243253,9606.ENSP00000246117,9606.ENSP00000255380,9606.ENSP00000256433,9606.ENSP00000260385,9606.ENSP00000264930,9606.ENSP00000276198,9606.ENSP00000283547,9606.ENSP00000287667,9606.ENSP00000297282,9606.ENSP00000298110,9606.ENSP00000303222,9606.ENSP00000303522,…	SLC10A1,CD79A,RABAC1,TMEM147,TSPAN12,CCDC47,SEC61A1,NCLN,CHRM3,IER3IP1,RMDN3,SLC12A7,HTR2C,TEX29,NOMO1,SLC13A4,GPR101,MTCH2,TACR1,TMEM42,SCAMP4,SYNE4,ENPP4,CXCR2,RNF185,SHISA3,IL3RA,CLN8,CLRN1,LBR,TMEM248,TRPC6,DHCR7,AVPR2,CLDN7,SLC22A2,SLC22A1,SLC41A1,GPR37L1,F11R,DPM3,GJA8,LDLRAD1,CD40,GLP1R,SUSD3,TMEM252,LHFPL2,TMEM52B,GOLM1,ABHD16A,PDCD1LG2,TMEM237,BCAP31,PVR,CCDC155,EBP,YIPF6,TMEM14B,GPR61,T…
KW-0472	Membrane	73	6985	0.32	4.37e-13	9606.ENSP00000216540,9606.ENSP00000221972,9606.ENSP00000222008,9606.ENSP00000222284,9606.ENSP00000222747,9606.ENSP00000225726,9606.ENSP00000243253,9606.ENSP00000246117,9606.ENSP00000246533,9606.ENSP00000255380,9606.ENSP00000256433,9606.ENSP00000260385,9606.ENSP00000264930,9606.ENSP00000276198,9606.ENSP00000283547,9606.ENSP00000287667,9606.ENSP00000297282,9606.ENSP00000298110,9606.ENSP00000301258,…	SLC10A1,CD79A,RABAC1,TMEM147,TSPAN12,CCDC47,SEC61A1,NCLN,CAPNS1,CHRM3,IER3IP1,RMDN3,SLC12A7,HTR2C,TEX29,NOMO1,SLC13A4,GPR101,PSCA,MTCH2,TACR1,TMEM42,SCAMP4,SYNE4,ENPP4,CXCR2,RNF185,SHISA3,IL3RA,CLN8,CLRN1,LBR,TMEM248,TRPC6,DHCR7,STOML2,AVPR2,CLDN7,SLC22A2,SLC22A1,SLC41A1,GPR37L1,F11R,DPM3,GJA8,LDLRAD1,CD40,GLP1R,SUSD3,TMEM252,LHFPL2,TMEM52B,GOLM1,ABHD16A,PDCD1LG2,TMEM237,CASP4,BCAP31,PVR,CCDC155,…
KW-1003	Cell membrane	33	3214	0.31	0.0012	9606.ENSP00000221972,9606.ENSP00000222008,9606.ENSP00000222747,9606.ENSP00000246533,9606.ENSP00000255380,9606.ENSP00000264930,9606.ENSP00000276198,9606.ENSP00000298110,9606.ENSP00000301258,9606.ENSP00000303522,9606.ENSP00000318066,9606.ENSP00000319635,9606.ENSP00000329158,9606.ENSP00000340913,9606.ENSP00000348886,9606.ENSP00000351805,9606.ENSP00000353475,9606.ENSP00000355930,9606.ENSP00000356105,…	CD79A,RABAC1,TSPAN12,CAPNS1,CHRM3,SLC12A7,HTR2C,GPR101,PSCA,TACR1,ENPP4,CXCR2,CLRN1,TRPC6,STOML2,AVPR2,CLDN7,SLC22A1,SLC41A1,GPR37L1,F11R,GJA8,CD40,GLP1R,SUSD3,PDCD1LG2,PVR,EFNA4,GPR61,PSENEN,FFAR2,GPR42,MUC1
KW-0256	Endoplasmic reticulum	17	1130	0.48	0.0018	9606.ENSP00000222284,9606.ENSP00000243253,9606.ENSP00000246117,9606.ENSP00000256433,9606.ENSP00000320508,9606.ENSP00000326445,9606.ENSP00000328182,9606.ENSP00000339883,9606.ENSP00000347717,9606.ENSP00000357384,9606.ENSP00000388566,9606.ENSP00000392330,9606.ENSP00000417052,9606.ENSP00000468411,9606.ENSP00000480332,9606.ENSP00000480514,9606.ENSP00000481956	TMEM147,SEC61A1,NCLN,IER3IP1,RNF185,SHISA3,CLN8,LBR,DHCR7,DPM3,CASP4,BCAP31,EBP,PSENEN,TRAPPC3,TMCO1,CREB3L1
KW-0675	Receptor	19	1423	0.43	0.0025	9606.ENSP00000216540,9606.ENSP00000255380,9606.ENSP00000276198,9606.ENSP00000298110,9606.ENSP00000303522,9606.ENSP00000319635,9606.ENSP00000327890,9606.ENSP00000339883,9606.ENSP00000351805,9606.ENSP00000356251,9606.ENSP00000357005,9606.ENSP00000360411,9606.ENSP00000361359,9606.ENSP00000362353,9606.ENSP00000380855,9606.ENSP00000402060,9606.ENSP00000432456,9606.ENSP00000473159,9606.ENSP00000473212	SLC10A1,CHRM3,HTR2C,GPR101,TACR1,CXCR2,IL3RA,LBR,AVPR2,GPR37L1,F11R,LDLRAD1,CD40,GLP1R,PDCD1LG2,PVR,GPR61,FFAR2,GPR42
KW-0152	Cholesterol biosynthesis	3	20	1.48	0.0053	9606.ENSP00000339883,9606.ENSP00000347717,9606.ENSP00000417052	LBR,DHCR7,EBP
KW-0297	G-protein coupled receptor	11	778	0.45	0.0356	9606.ENSP00000255380,9606.ENSP00000276198,9606.ENSP00000298110,9606.ENSP00000303522,9606.ENSP00000319635,9606.ENSP00000351805,9606.ENSP00000356251,9606.ENSP00000362353,9606.ENSP00000432456,9606.ENSP00000473159,9606.ENSP00000473212	CHRM3,HTR2C,GPR101,TACR1,CXCR2,AVPR2,GPR37L1,GLP1R,GPR61,FFAR2,GPR42
GO Biological Process terms
#term ID	term description	observed gene count	background gene count	strength	false discovery rate	matching proteins in your network (IDs)	matching proteins in your network (labels)
GO:0072507	divalent inorganic cation homeostasis	12	429	0.75	0.0046	9606.ENSP00000225726,9606.ENSP00000260385,9606.ENSP00000276198,9606.ENSP00000303522,9606.ENSP00000319635,9606.ENSP00000340913,9606.ENSP00000348886,9606.ENSP00000356105,9606.ENSP00000361359,9606.ENSP00000362353,9606.ENSP00000392330,9606.ENSP00000480514	CCDC47,RMDN3,HTR2C,TACR1,CXCR2,TRPC6,STOML2,SLC41A1,CD40,GLP1R,BCAP31,TMCO1
GO:0055074	calcium ion homeostasis	11	402	0.74	0.0078	9606.ENSP00000225726,9606.ENSP00000260385,9606.ENSP00000276198,9606.ENSP00000303522,9606.ENSP00000319635,9606.ENSP00000340913,9606.ENSP00000348886,9606.ENSP00000361359,9606.ENSP00000362353,9606.ENSP00000392330,9606.ENSP00000480514	CCDC47,RMDN3,HTR2C,TACR1,CXCR2,TRPC6,STOML2,CD40,GLP1R,BCAP31,TMCO1
GO:0072503	cellular divalent inorganic cation homeostasis	11	407	0.73	0.0078	9606.ENSP00000260385,9606.ENSP00000276198,9606.ENSP00000303522,9606.ENSP00000319635,9606.ENSP00000340913,9606.ENSP00000348886,9606.ENSP00000356105,9606.ENSP00000361359,9606.ENSP00000362353,9606.ENSP00000392330,9606.ENSP00000480514	RMDN3,HTR2C,TACR1,CXCR2,TRPC6,STOML2,SLC41A1,CD40,GLP1R,BCAP31,TMCO1
GO:0006874	cellular calcium ion homeostasis	10	388	0.71	0.0145	9606.ENSP00000260385,9606.ENSP00000276198,9606.ENSP00000303522,9606.ENSP00000319635,9606.ENSP00000340913,9606.ENSP00000348886,9606.ENSP00000361359,9606.ENSP00000362353,9606.ENSP00000392330,9606.ENSP00000480514	RMDN3,HTR2C,TACR1,CXCR2,TRPC6,STOML2,CD40,GLP1R,BCAP31,TMCO1
GO:0055065	metal ion homeostasis	12	555	0.64	0.0145	9606.ENSP00000225726,9606.ENSP00000260385,9606.ENSP00000276198,9606.ENSP00000303522,9606.ENSP00000319635,9606.ENSP00000340913,9606.ENSP00000348886,9606.ENSP00000356105,9606.ENSP00000361359,9606.ENSP00000362353,9606.ENSP00000392330,9606.ENSP00000480514	CCDC47,RMDN3,HTR2C,TACR1,CXCR2,TRPC6,STOML2,SLC41A1,CD40,GLP1R,BCAP31,TMCO1
GO:0006875	cellular metal ion homeostasis	11	499	0.64	0.0182	9606.ENSP00000260385,9606.ENSP00000276198,9606.ENSP00000303522,9606.ENSP00000319635,9606.ENSP00000340913,9606.ENSP00000348886,9606.ENSP00000356105,9606.ENSP00000361359,9606.ENSP00000362353,9606.ENSP00000392330,9606.ENSP00000480514	RMDN3,HTR2C,TACR1,CXCR2,TRPC6,STOML2,SLC41A1,CD40,GLP1R,BCAP31,TMCO1
PubMed Reference Publications
#term ID	term description	observed gene count	background gene count	strength	false discovery rate	matching proteins in your network (IDs)	matching proteins in your network (labels)
PMID:23823179	(2013) Nature of SLC41A1 complexes: report on the split-ubiquitin yeast two hybrid assay.	7	17	1.91	2.28e-06	9606.ENSP00000222284,9606.ENSP00000256433,9606.ENSP00000303222,9606.ENSP00000356105,9606.ENSP00000392330,9606.ENSP00000417052,9606.ENSP00000417573	TMEM147,IER3IP1,MTCH2,SLC41A1,BCAP31,EBP,YIPF6
PMID:24340240	(2013) Solute Carrier Family SLC41, what do we really know about it?	7	27	1.71	1.7e-05	9606.ENSP00000222284,9606.ENSP00000256433,9606.ENSP00000303222,9606.ENSP00000356105,9606.ENSP00000392330,9606.ENSP00000417052,9606.ENSP00000417573	TMEM147,IER3IP1,MTCH2,SLC41A1,BCAP31,EBP,YIPF6
PMID:32820719	(2020) An ER translocon for multi-pass membrane protein biogenesis.	5	6	2.22	4.79e-05	9606.ENSP00000222284,9606.ENSP00000225726,9606.ENSP00000243253,9606.ENSP00000246117,9606.ENSP00000480514	TMEM147,CCDC47,SEC61A1,NCLN,TMCO1
Reactome pathways
#term ID	term description	observed gene count	background gene count	strength	false discovery rate	matching proteins in your network (IDs)	matching proteins in your network (labels)
HSA-157579	Telomere Maintenance	2	7	1.76	0.026	9606.ENSP00000274606,9606.ENSP00000473172	NHP2,RUVBL2
Pfam Protein Domain
#term ID	term description	observed gene count	background gene count	strength	false discovery rate	matching proteins in your network (IDs)	matching proteins in your network (labels)
PF01222	Ergosterol biosynthesis ERG4/ERG24 family	2	3	2.12	0.0351	9606.ENSP00000339883,9606.ENSP00000347717	LBR,DHCR7
